# Supplementary material for: WHO Critical Priority Escherichia coli as One Health Challenge for a Post-Pandemic Scenario: Genomic Surveillance and Analysis of Current Trends in Brazil
Source: Microbiol Spectr. 2022 Mar 2;10(2):e01256-21. doi: 10.1128/spectrum.01256-21 (PMC8941879; doi:10.1128/spectrum.01256-21)
Supplement: SUPPLEMENTAL FILE 2 — Supplemental material. Download SPECTRUM01256-21_Supp_2_seq12.xlsx, XLSX file, 0.1 MB [file spectrum01256-21_supp_2_seq12.xlsx]

## Sheet: Table S1
Additional file 1: Table S1. Epidemiological data and genomic repertoire (resistome, virulome, and plasmidome) of critical priority Escherichia coli across interconnected human-animal-food-environmental interfaces
ID (Paper/OneBR)	ID (NCBI)	Reference	Specie	Country	Region	City (State)	Year	Origin	Source	Host	ST	Plasmidome	pMLST						Resistome (Antibiotic resistance)												Resistome (Metals, biocides and pesticide resistance)	Virulome	fim type		Serotype								Genomic information
													IncA/C pMLST	IncF RST	IncHI1 MLST	IncHI2 DLST	IncI1 MLST	IncN MLST	β-lactam	Phenicol	Colistin	Rifampicin	Fosfomycin	Macrolide	Tetracycline	Trimethoprim	Sulphonamide	Aminoglycoside	Quinolone	Mutation				Clermont Typing	O type (wzx)	O type (wzy)	O type (wzt)	O type (wzm)	H type (fliC)	H type (flkA)	H type (flmA)	H type (fllA)	Sequencer	Sequencing date	Assembler	Date of assembly	Genome (bp)	Contigs no.	Access no. (GB)
ONE02	Br1	This study	Escherichia coli	Brazil	Southeast	Uberlândia (MG)	2014	Human	Urine	Human	ST707	IncI					118		-	-	-	-	-	-	-	-	-	-	-	gyrA-S83L, gyrA-D87N, parC-S80I	mdtK, emrK, phnC, phnd, phnE, phnF, phnG, phnH, phnI, phnJ, phnK, phnL, phnM, phnN, phnO, phnP, mdtN, mdtF, mdtE, tolC, acrE, acrf, yjiO, emrD, tehA, arsC, arsB, arsR, tehB	ecpD, ecpC, ecpB, ecpA, fimE, fimI, fimD, fimG, iutA, faeD, faeF, faeE, entB, cib, cma, hlyF, lpfA, ompT, traT	fimH60	A	O84	O84	-	-	H23	-	-	-	NextSeq	July,2019	Unicycler v0.4.8	January, 2020	4987696	192	JAAUHM000000000.1
ONE03	KPC1628	This study	Escherichia coli	Brazil	South	Maringá (PR)	2018	Human	Rectal swab	Human	ST48	IncX2, IncX4, IncC,Col, IncI1	3				3		blaNDM-1, blaOXA-1, blaTEM-1A	catB3, floR	-	arr-3	-	ermB, mph(A), mph(G), mef(C)	tet(A)	-	sul1, sul2	aph(3'')-Ib, aph(6)-Id, aph(3')-VI	qnrB2, aac(6')-Ib-cr	-	mdtK, yjiO, mvrC, tehA, emrK, emrD, tolC, phnP, phnO, phnN, phnM, phnL, phnK, phnJ, phnI, phnH, phnG, phnF, phnE, phnd, phnC, mdtN, mdtF, mdtE, acrf, tehB, arsR, arsB, arsC, merR	entB, fimG, ecpD, ecpC, ecpB, ecpA, hcp2/tssD2, tssB, tssC, tssF, tssG, fha, tssJ, tssL, clpV/tssH, tssM, tssA, hcp1/tssD1, ompA, fimC, fimI, fimE, fimB, astA, cib, gad, traT	fimH54	A	O20	-	-	-	H4	-	-	-	NextSeq	July,2019	Unicycler v0.4.8	January, 2020	4996229	248	JAAVKP000000000.1
ONE04	Br3	This study	Escherichia coli	Brazil	Southeast	Uberlândia (MG)	2014	Human	Urine	Human	ST131	IncFII, IncFIA, IncN		F1:A2:B20				5	blaTEM-1B	-	-	-	-	-	tet(A)	dfrA25	sul1	-	qnrB2	parC-S80I, parC-E84V	tolC, acrE, acrf, mvrC, emrK, tehA, yjiO, qacE, emrD, mdtK, phnC, phnd, phnE, phnF, phnG, phnH, phnI, phnJ, phnK, phnL, phnM, phnN, phnO, phnP, mdtN, mdtF, mdtE, tehB, arsC	fepA, fes, entF, fepC, fepB, entC, entE, entB, aslA, ybtS, ybtX, ybtQ, ybtP, ybtA, irp2, irp1, ybtU, ybtT, ybtE, fimG, fimD, fimC, fimI, fimE, ecpE, ecpD, ecpB, ecpA, ecpR, papB, iucA, iucB, kpsD, senB, chuV, chuU, chuY, chuX, chuW, chuT, chuA, chuS, chuA, fyuA, gad, iha, iss, iucC, iutA, kpsE, ompT, papA_F43, sat, sitA, traT, yfcV	fimH30	B2	-	-	-	-	H4	-	-	-	NextSeq	July,2019	Unicycler v0.4.8	January, 2020	5151551	183	JAAUHO000000000.1
ONE05	Br2	This study	Escherichia coli	Brazil	Southeast	Uberlândia (MG)	2014	Human	Urine	Human	ST131	IncFIA, IncFII		F1:A2:B20					blaTEM-1B	-	-	-	-	mph(A)	tet(A)	dfrA17	sul1, sul2	aadA5, aph(6)-Id, aph(3'')-Ib	-	parC-S80I, parC-E84V, pmrB-161G	mdtN, phnP, phnO, phnN, phnM, phnL, phnK, phnJ, phnI, phnH, phnG, phnF, phnE, phnd, phnC, mvrC, emrK, tehA, yjiO, acrf, acrE, tolC, emrD, mdtK, mdtF, mdtE, tehB, arsC	fepA, fes, entF, fepC, fepB, entC, entE, entB, aslA, fyuA, ybtE, ybtT, ybtU, irp1, irp2, ybtA, ybtP, ybtQ, ybtX, ybtS, fimG, fimD, fimC, fimI, fimE, ecpE, ecpD, ecpB, ecpA, ecpR, senB, chuV, chuU, chuY, chuX, chuW, chuT, chuA, chuS, gad, iss, ompT, sitA, traT, yfcV	fimH30	B2	-	-	-	-	H4	-	-	-	NextSeq	July,2019	Unicycler v0.4.8	January, 2020	4974693	121	JAAUHN000000000.1
ONE06	VIGI117	This study	Escherichia coli	Brazil	South	Maringá (PR)	2018	Human	Rectal swab	Human	ST167	IncN, IncFII, pKPC-CAV1321		Y4:A-:B36				5	blaNDM-1	-	-	-	-	-	tet(A)	dfrA25	sul1	-	-	parE-S458A, gyrA-S83L, gyrA-D87N, parC-S80I	mdtK, phnC, phnd, phnE, phnF, phnG, phnH, phnI, phnJ, phnK, phnL, phnM, phnN, phnO, phnP, mdtN, tolC, qacE, emrD, mdtF, mdtE, tehA, emrK, yjiO, acrf, acrE, arsC, arsB, arsR, tehB	gspM, ompA, entB, galF, ecpA, ecpB, ecpC, ecpD, vgrG/tssI, hcp2/tssD2, tssB, tssC, tssF, tssG, fha, tssJ, tssL, clpV/tssH, tssA, tssM, hcp1/tssD1, capU, gad, iss	-	A	-	-	O9	O9	H9	-	-	-	NextSeq	July,2019	Unicycler v0.4.8	January, 2020	5035002	162	JAAVKO000000000.1
ONE07	Br8	This study	Escherichia coli	Brazil	Southeast	Uberlândia (MG)	2014	Human	Urine	Human	ST410	IncI1, IncFIB-like		F-:A-:B1			-		-	-	-	-	-	-	-	-	-	-	-	gyrA-S83L, gyrA-D87N, parC-S80I	yjiO, tolC, acrE, acrf, phnC, phnd, phnE, phnF, phnG, phnH, phnI, phnJ, phnK, phnL, phnM, phnN, phnO, phnP, mdtN, emrD, mdtK, mvrC, mdtF, mdtE, emrK, tehA,arsC, arsB, arsR, silP, silA, silB, silF, silC, silR, silS, silE, tehB	fimG, fimD, fimC, fimI, fimE, ybtS, ybtX, ybtQ, ybtP, ybtA, irp2, irp1, ybtU, ybtT, ybtE, fyuA, ecpD, ecpC, ecpB, ecpA, hcp1/tssD1, tssA, tssM, cib, gad, hlyF, lpfA, ompT	fimH24	C	-	-	-	-	H9	-	-	-	NextSeq	July,2019	Unicycler v0.4.8	January, 2020	4764262	140	JAAUHT000000000.1
ONE08	Br4	This study	Escherichia coli	Brazil	Southeast	Uberlândia (MG)	2014	Human	Urine	Human	ST359	p0111-like, IncI1, IncFIB-like		F24:A-:B1			114		-	-	-	-	-	-	tet(B)	-	-	aph(3'')-Ib, aph(6)-Id	-	gyrA-S83L, gyrA-D87N, parC-S80I	tolC, acrE, acrf, yjiO, tehA, emrK, mdtK, emrD, mdtF, mdtE, mdtN, phnP, phnO, phnN, phnM, phnL, phnK, phnJ, phnI, phnH, phnG, phnF, phnE, phnd, phnC, arsC, arsB, arsR, tehB	fimD, fimC, fimI, fimE, ybtS, ybtX, ybtQ, ybtP, ybtA, irp2, irp1, ybtU, ybtT, ybtE, ompA, ecpD, ecpC, ecpB, ecpA, iroB, iroC, iroD, iroE, hcp1/tssD1, tssC, tssB, cia, cvaC, etsC, fyuA, gad, hlyF, hra, iroN, iss, iucC, iutA, lpfA, mchF, ompT	fimH35	B1	O40	O40	-	O8	H34	-	-	-	NextSeq	July,2019	Unicycler v0.4.8	January, 2020	4976178	181	JAAUHP000000000.1
ONE09	14460RM	This study	Escherichia coli	Brazil	South	Londrina (PR)	2017	Human	Prosthesis	Human	ST8901	IncFIB-like,IncI1,IncX4		F18:A6:B1			-		blaCTX-M-8	cmlA1	mcr-1.1	-	-	-	tet(A)	dfrA12	sul3	aadA2, aadA1, aph(3')-Ia	-	gyrA-S83L, gyrA-D87N, parC-S80I	tolC, emrK, emrD, acrf, acrE, tehA, mdtK, phnP, phnO, phnN, phnM, phnL, phnK, phnJ, phnI, phnH, phnG, phnF, phnE, phnd, phnC, mdtF, mdtE, mdtN, yjiO, mvrC, tehB, arsC, arsB, arsR	gspM, galF, entB, ompA, vgrG/tssI, hcp2/tssD2, tssC, tssF, tssG, fha, tssJ, tssL, clpV/tssH, tssM, tssA, hcp1/tssD1, fimB, fimE, fimI, fimC, fimD, ecpA, ecpB, ecpC, ecpD, iroB, iroC, iroD, iroE, cib, cvaC, etsC, gad, hlyF, iroN, iss, iucC, iutA, mchF, sitA, traT, tsh	fimH54	A	-	-	-	-	H10	-	-	-	NextSeq	July, 2019	Unicycler v0.4.8	January, 2020	4839007	227	JAAWUG000000000.1
ONE11	Br6	This study	Escherichia coli	Brazil	Southeast	Uberlândia (MG)	2014	Human	Urine	Human	ST2599	IncY-like							blaTEM-1B	-	-	-	-	mph(A)	tet(A)	dfrA17	sul1, sul2	aph(3'')-Ib, aph(6)-Id, aadA5, aac(3)-IId	-	gyrA-S83L, gyrA-D87N, parC-S80I	tehA, mdtK, mvrC, phnC, phnd, phnE, phnF, phnG, phnH, phnI, phnJ, phnK, phnL, phnM, phnN, phnO, phnP, mdtN, yjiO, emrK, acrf, acrE, tolC, mdtF, mdtE, emrD, tehB, arsC, arsB, arsR	ompA, fimG, fimD, fimC, fimI, fimE, fimB, hcp2/tssD2, tssB, tssC, tssF, tssG, fha, tssJ, tssL, tssM, tssA, hcp1/tssD1, ecpA, ecpB, ecpC, ecpD, cib, cma, iss, lpfA, ompT, traT	fimH32	B1	-	-	-	-	H2	-	-	-	NextSeq	July,2019	Unicycler v0.4.8	January, 2020	4887146	150	JAAUHR000000000.1
ONE12	Br5	This study	Escherichia coli	Brazil	Southeast	Uberlândia (MG)	2014	Human	Bone fragment	Human	ST117	IncFIB-like		F18:A-:B1					-	-	-	-	-	-	-	-	-	-	-	parC-E84K	yjiO, mvrC, mdtF, mdtE, emrD, tolC, acrE, acrf, tehA, mdtK, emrK, phnC, phnd, phnE, phnF, phnG, phnH, phnI, phnJ, phnK, phnL, phnM, phnN, phnO, phnP, mdtN, arsC, arsB, arsR, tehB	fimB, fimE, fimI, fimC, fimD, fimG, chuV, chuU, chuW, chuT, shuA, ompA, gspG, fepC, entB, fyuA, ybtE, ybtT, ybtU, irp1, irp2, ybtA, ybtP, ybtQ, ybtX, ybtS, ecpD, ecpB, ecpA, ecpR, iroN, iroE, iroD, iroC, iroB, iutA, chuA, cma, etsC, hlyE, hlyF, hra, ireA, iss, iucC, lpfA, neuC, ompT, sitA, traT	fimH97	G	O24	O24	-	-	H4	-	-	-	NextSeq	July,2019	Unicycler v0.4.8	January, 2020	5002979	218	JAAUHQ000000000.1
ONE13	139	This study	Escherichia coli	Brazil	Northeast	João Pessoa (PB)	2017	Human	Blood	Human	ST457	IncX1-like, IncFIB		F18:A-:B-					blaCTX-M-2	-	-	-	-	-	tet(A)	-	sul1, sul2	aadA1, aac(3)-VIa	qnrB19	-	acrf, acrE, tolC, qacE, mvrC, mdtN, phnP, phnO, phnN, phnM, phnL, phnK, phnJ, phnI, phnH, phnG, phnF, phnE, phnd, phnC, emrK, emrD, mdtK, mdtF, mdtE, yjiO, tehA, tehB, arsC, arsB, arsR	kpsD, fimB, fimE, chuV, chuU, chuW, chuT, shuA, iroE, iroD, iroC, iroB, iutA, ecpR, ecpA, ecpB, ecpC, ecpD, fimI, fimC, fimD, fimF, fimG, entC, ybtS, ybtX, ybtQ, ybtP, ybtA, irp2, irp1, ybtU, ybtT, ybtE, cba, chuA, cma, cvaC, eilA, etsC, fyuA, gad, hlyF, hra, ireA, iroN, iss, iucC, kpsE, kpsMII_K5, lpfA, mchF, ompT, sitA, traT, tsh, yfcV	fimH145	F	O11	O11	-	-	H6	-	-	-	NextSeq	July,2019	Unicycler v0.4.8	January, 2020	5273443	211	JAAUXP000000000.1
ONE14	14571RM	This study	Escherichia coli	Brazil	South	Cascavel (PR)	2017	Human	Rectal swab	Human	ST2064	IncR, IncX4, IncFIA-like		F4:A18:B-					blaTEM-1B	floR	mcr-1.1	-	-	Inu(F)	tet(A)	dfrA8	sul2	aadA2	qnrS1	-	acrf, acrE, tolC, mdtK, emrK, tehA, emrD, mdtN, phnP, phnO, phnN, phnM, phnL, phnK, phnJ, phnI, phnH, phnG, phnF, phnE, phnd, phnC, mdtE, mdtF, yjiO, tehB, silP, silA, silB, silF, silC, silR, silS, silE	astA, espX2, espL1, espY2, shuS, shuA, shuX, chuV, fimD, fimC, fimI, fimE, fimG, astA, chuA, gad, ompT, traT	-	E	-	-	-	O52	H45	-	-	-	NextSeq	July, 2019	Unicycler v0.4.8	January, 2020	4724165	128	JAAWUE000000000.1
ONE17	Br7	This study	Escherichia coli	Brazil	Southeast	Uberlândia (MG)	2014	Human	Tracheal Secretion	Human	ST10	IncFIB-like, IncFIA		F-:A6:B1					blaTEM-1A	-	-	-	-	-	tet(B)	dfrA1	sul2	aph(3')-Ia, aadA1, aph(3'')-Ib, aph(6)-Id	-	gyrA-S83L, gyrA-D87N, parC-S80I, parC-E84V	emrD, mdtN, phnP, phnO, phnN, phnM, phnL, phnK, phnJ, phnI, phnH, phnG, phnF, phnE, phnd, phnC, tehA, tolC, yjiO, emrK, mdtE, mdtF, mdtK, acrf, tehB, arsR, arsB, arsC, merR	ecpD, ecpC, ecpB, ecpA, entB, fimB, fimE, fimI, fimC, fimD, iutA, papK, papJ, papD, papC, papB, hcp1/tssD1, tssJ, vgrG/tssI, sfaX, afaF-VII, afaA-VIII, afaB-VIII, afaC-VIII, afaD-VIII, afaA, afaB, afaC, afaD, afaE8, gad, hra, iucC, mcmA, papA_F48, sitA	fimH54	A	-	-	-	-	H9	-	-	-	NextSeq	July,2019	Unicycler v0.4.8	January, 2020	4746504	148	JAAUHS000000000.1
ONE18	736	This study	Escherichia coli	Brazil	Northeast	João Pessoa (PB)	2017	Human	Blood	Human	ST131	IncC-like,IncFII, IncI1, IncFIB-like		F2:A-:B1			113		blaOXA-1,blaTEM-1C, blaCTX-M-8, blaCTX-M-9	catA1	-	-	-	-	tet(D)	dfrA8	sul1, sul2	aac(6')-Iq, ant(2'')-Ia	qnrA1, aac(6')-Ib-cr	-	tolC, acrE, acrf, mvrC, emrK, tehA, emrD, mdtK, mdtN, phnP, phnO, phnN, phnM, phnL, phnK, phnJ, phnI, phnH, phnG, phnF, phnE, phnd, phnC, mdtE, mdtF, tehB, merR, arsC	kpsD, kpsT, kpsM, fimB, fimE, fepA, fes, entF, fepC, fepB, entC, entE, entB, aslA, ybtS, ybtX, ybtQ, ybtP, ybtA, irp2, irp1, ybtU, ybtT, ybtE, ibeA, fimH, fimG, fimF, fimD, fimC, fimI, fimA, iroB, iroC, iroD, iroE, iroN, ecpR, ecpA, ecpB, ecpD, ecpE, iutA, chuS, chuA, chuT, chuW, chuX, chuY, chuU, chuV, cia, cvaC, etsC, fyuA, gad, hlyF, ireA, iss, iucC, kpsE, kpsMII_K1, mchF, neuC, ompT, sitA, tr…	fimH22	B2	-	-	-	-	H4	-	-	-	NextSeq	July,2019	Unicycler v0.4.8	January, 2020	5261340	102	JAAUXQ000000000.1
ONE19	14075RM	This study	Escherichia coli	Brazil	South	Curitiba (PR)	2017	Human	Rectal swab	Human	ST354	p0111-like, IncHI1A, IncHI1B, IncX4, IncFIA, IncFIB-like, IncFII		F33:A1:B1	10				blaCTX-M-55, blaTEM-141	cmlA1	mcr-1.1	-	-	Inu(G)	tet(B)	dfrA17	sul2, sul3	aph(3')-Ia, aadA1, aph(3'')-Ib, aph(6)-Id, aadA2, aac(3)-IId	-	parC-S80I, parC-E84G	mdtK, tolC, acrE, acrf, mdtN, phnP, phnO, phnN, phnM, phnL, phnK, phnJ, phnI, phnH, phnG, phnF, phnE, phnd, phnC, yjiO, emrK, emrD, mdtF, mdtE, tehA, arsC, arsB, arsR, silE, silS, silR, silC, silF, silB, silA, silP, tehB	entB, entE, fepB, fes, fepA, chuV, chuU, chuW, chuT, shuA, fimF, fimD, fimC, fimI, iutA, sfaX, ecpR, ecpA, ecpB, ecpC, ecpD, fimE, fimB, air, chuA, eilA, gad, hra, ibeA, iucC, lpfA, mchF, sitA, traT, usp, yfcV	fimH58	F	-	-	-	-	H34	-	-	-	NextSeq	July, 2019	Unicycler v0.4.8	January, 2020	5519075	243	JAAWUH000000000.1
ONE20	16879RM	This study	Escherichia coli	Brazil	South	Londrina (PR)	2017	Human	Urine	Human	ST354	IncX4, IncY, IncFIA, IncFIB-like, IncX3		F-:A1:B1					blaTEM-1B	-	mcr-1.1	-	-	-	tet(B)	dfrA17	sul2	aadA1, aph(3'')-Ib, aph(6)-Id, aac(3)-IId	-	parC-S80I, parC-E84G	tehA, yjiO, mdtK, emrD, acrf, acrE, tolC, emrK, mdtF, mdtE, mdtN, phnP, phnO, phnN, phnM, phnL, phnK, phnJ, phnI, phnH, phnG, phnF, phnE, phnd, phnC, tehB, arsC, arsB, arsR, silE, silS, silR, silC, silF, silB, silA, silP	fepA, fes, fepB, entE, entB, fimF, fimD, fimC, fimI, fimE, fimB, iutA, ecpD, ecpC, ecpB, ecpA, ecpR, chuV, chuU, chuW, chuT, shuA, air, chuA, eilA, gad, hra, ibeA, iucC, kpsE, kpsMIII_K96, lpfA, mchF, sitA, usp, yfcV	fimH58	F	O51	O51	-	-	H34	-	-	-	NextSeq	July, 2019	Unicycler v0.4.8	January, 2020	5170434	100	JAAWUI000000000.1
ONE21	FRAN	This study	Escherichia coli	Brazil	North	Belém (PA)	2019	Food	Meat	Chicken	ST457	IncX1-like, IncFIB-like, IncI1, Col, ColpVC-like		F64:A-:B-			7		blaCTX-M-2	-	-	-	-	-	-	-	sul1, sul2	aadA1, aac(3)-VIa, aph(3'')-Ib, aph(6)-Id	qnrB19	-	mvrC, emrK, emrD, acrE, acrf, tolC, qacE, mdtE, mdtF, tehA, yjiO, phnC, phnd, phnE, phnF, phnG, phnH, phnI, phnJ, phnK, phnL, phnM, phnN, phnO, phnP, mdtN, mdtK, silP, silA, silB, silF, silC, silR, silS, silE, arsR, arsB, arsC, tehB	fyuA, ybtE, ybtT, ybtU, irp1, ybtA, ybtP, ybtQ, ybtX, ybtS, entC, ecpD, ecpC, ecpB, ecpA, ecpR, shuA, chuT, chuW, chuU, chuV, fimB, fimE, fimI, fimC, fimD, fimF, fimG, air, astA, cba, chuA, cia, cma, eilA, etsC, fyuA, hlyF, irp2, iss, kpsE, kpsMII, lpfA, ompT, papC, sitA, traT, yfcV	fimH145	F	O11	O11	-	-	H6	-	-	-	NextSeq	July, 2019	Unicycler v0.4.8	January, 2020	5416785	236	JAAVLC000000000.1
ONE22	Br9	This study	Escherichia coli	Brazil	Southeast	Uberlândia (MG)	2014	Human	Urine	Human	ST448								blaTEM-1B	catA1	-	-	-	-	tet(A)	dfrA7	sul1, sul2	aph(6)-Id, aph(3'')-Ib	-	parE-S458T, gyrA-S83L, gyrA-D87N, parC-S80I	emrK, yjiO, emrD, tolC, acrE, acrf, mdtF, mdtE, tehA, mdtN, phnP, phnO, phnN, phnM, phnL, phnK, phnJ, phnI, phnH, phnG, phnF, phnE, phnd, phnC, mdtK, arsC, arsB, arsR, tehB, merR	fimD, fimC, fimI, fimE, ecpD, ecpC, ecpB, ecpA, tssG, fha, tssJ, tssL, tssA, tssM, hcp1/tssD1, hcp2/tssD2, tssB, tssC, tssF, gad, lpfA, neuC	fimH35	B1	-	-	O8	-	H8	-	-	-	NextSeq	July,2019	Unicycler v0.4.8	January, 2020	4677973	160	JAAUHU000000000.1
ONE23	757	This study	Escherichia coli	Brazil	Northeast	João Pessoa (PB)	2018	Human	Blood	Human	ST117	IncFII, IncI1, IncFIA		F2:A1:B-			113		blaCTX-M-8	-	-	-	-	-	-	-	-	-	-	parC-S80I	tolC, emrK, mdtE, mdtF, mvrC, tehA, yjiO, emrD, mdtK, acrf, acrE, phnC, phnd, phnE, phnF, phnG, phnH, phnI, phnJ, phnK, phnL, phnM, phnN, phnO, phnP, mdtN, arsR, arsB, arsC, tehB	pic, ecpD, ecpB, ecpA, ecpR, gspG, shuA, chuT, chuW, chuU, chuV, entB, fepC, ompA, ybtS, ybtX, ybtQ, ybtP, ybtA, irp2, irp1, ybtU, ybtT, ybtE, fyuA, fimB, fimE, fimI, fimC, fimD, fimG, chuA, cia, iha, ireA, iss, iucC, iutA, lpfA, ompT, pic, sitA, traT, vat	fimH97	G	O167	O167	-	-	H4	-	-	-	NextSeq	July,2019	Unicycler v0.4.8	January, 2020	5147294	244	JAAUXO000000000.1
ONE24	Ecol409	This study	Escherichia coli	Brazil	South	Maringá (PR)	2019	Human	Urine	Human	ST167	IncFIA, IncFIB-like, IncFII-like, p0111-like		F48:A1:B49					blaCTX-M-15	catA1, floR	-	-	-	erm(B), mph(A)	tet(A), tet(B)	dfrA12	sul1, sul2	aph(6)-Id, aph(3'')-Ib, aadA2	qepA4	gyrA-S83L, gyrA-D87N, parC-S80I	tolC, mdtN, phnP, phnO, phnN, phnM, phnL, phnK, phnJ, phnI, phnH, phnG, phnF, phnE, phnd, phnC, mdtK, acrE, acrf, mdtE, mdtF, yjiO, tehA, mvrC, emrK, qacEdelta1, emrD, arsR, arsB, arsC, tehB	gspM, entB, vgrG/tssI, hcp2/tssD2, tssC, tssF, tssG, fha, tssJ, tssL, clpV/tssH, tssM, tssA, hcp1/tssD1, fimB, fimE, fimI, fimC, fimD, ompA, papB, papI, ecpD, ecpC, ecpB, ecpA, gad, hra, papA_F19, traT	fimH54	A	-	-	-	-	H10	-	-	-	NextSeq	July,2019	Unicycler v0.4.8	January, 2020	4730255	156	JAAVKN000000000.1
ONE25	Br10	This study	Escherichia coli	Brazil	Southeast	Uberlândia (MG)	2014	Human	Urine	Human	ST224	IncX1-like							blaCTX-M-2	-	-	-	-	-	-	-	sul1, sul3	aac(3)-VIa, aadA1	-	gyrA-S83L, gyrA-D87N, parC-S80I	emrD, yjiO, phnC, phnd, phnE, phnF, phnG, phnH, phnI, phnJ, phnK, phnL, phnM, phnN, phnO, phnP, mdtN, acrf, acrE, emrK, tehA, tolC, mdtE, mdtF, mdtK, qacF, qacE, tehB, arsR, arsB, arsC	ecpD, ecpC, ecpB, ecpA, fimG, fimF, fimD, fimC, fimI, fimE, fimB, gad, lpfA	fimH61	B1	-	-	O8	-	H23	-	-	-	NextSeq	July,2019	Unicycler v0.4.8	January, 2020	4746567	136	JAAUHV000000000.1
ONE26	10	This study	Escherichia coli	Brazil	Northeast	João Pessoa (PB)	2018	Human	Blood	Human	ST744	IncFII, IncN, IncX1-like, IncFIB-like		F33:A-:B1				-	blaTEM-1B, blaCTX-M-55, blaCMY-2	catA1, floR	-	-	-	mph(A)	tet(A), tet(B)	dfrA17	sul1, sul2	aph(3')-Ia, aadA5, aph(3'')-Ib, aph(6)-Id, aac(3)-IId	-	gyrA-S83L, gyrA-D87N, parC-S80I, parC-A56T	mdtK, tolC, mdtN, phnP, phnO, phnN, phnM, phnL, phnK, phnJ, phnI, phnH, phnG, phnF, phnE, phnd, phnC, sugE, tehA, emrD, emrK, yjiO, mdtF, mdtE, mvrC, acrE, acrf, tehB, arsC, arsB, arsR, merR	ecpA, ecpB, ecpC, ecpD, hcp2/tssD2, tssB, tssC, entB, fimD, fimC, fimI, fimE, fimB, iroB, iroC, iroD, iroE, cib, cma, gad, hlyF, iroN, iss, iucC, iutA, ompT, sitA, traT	fimH54	A	-	-	-	-	H10	-	-	-	NextSeq	July,2019	Unicycler v0.4.8	January, 2020	4918623	273	JAAUXN000000000.1
ONE27	KPC1445	This study	Escherichia coli	Brazil	South	Maringá (PR)	2017	Human	Urine	Human	ST744	IncC	3						blaNDM-1	cmlA1, catA1	-	-	-	erm(42)	tet(A), tet(B), tet(C)	dfrA15	sul1, sul2	aadA2, aph(3')-Ia, aph(3'')-Ib, aph(6)-Id	-	gyrA-S83L, gyrA-D87N, parC-S80I, parC-A56T	mdtK, tolC, mdtN, phnP, phnO, phnN, phnM, phnL, phnK, phnJ, phnI, phnH, phnG, phnF, phnE, phnd, phnC, tehA, emrD, emrK, yjiO, mdtE, mdtF, acrE, acrf, tehB, arsR, arsB, arsC, merR	tssC, tssB, hcp2/tssD2, ecpD, ecpC, ecpB, ecpA, entB, fimD, fimC, fimI, fimE, fimB, manC, manB, gad	fimH54	A	-	-	-	-	H10	-	-	-	NextSeq	July,2019	Unicycler v0.4.8	January, 2020	4728650	115	JAAVKM000000000.1
ONE28	Ecol300	This study	Escherichia coli	Brazil	South	Maringá (PR)	2018	Human	Urine	Human	ST131	Col156-like, IncFIA, IncFII		F1:A2:B20					blaTEM-1B, blaCTX-M-15, blaOXA-1	-	-	-	-	mph(A)	tet(A)	dfrA17	sul1, sul2	aadA5, aph(3'')-Ib, aph(6)-Id	aac(6')-Ib-cr	parC-S80I, parC-E84V	emrK, acrf, acrE, tehA, yjiO, mvrC, emrD, tolC, mdtK, phnC, phnd, phnE, phnF, phnG, phnH, phnI, phnJ, phnK, phnL, phnM, phnN, phnO, phnP, mdtN, mdtE, mdtF, tehB, arsC	papX, fepA, fes, entF, fepC, fepB, entC, entE, entB, aslA, ybtE, ybtT, ybtU, irp1, ybtA, ybtP, ybtQ, ybtX, ybtS, fimG, fimD, fimC, fimI, fimE, ecpE, ecpD, ecpB, ecpA, ecpR, sat, iutA, iucC, iucB, iucA, kpsD, papH, papC, papD, papJ, papK, papF, papG, chuS, chuT, chuW, chuX, chuY, chuU, chuV, papB, astA, chuA, fyuA, gad, hra, iha, irp2, iss, kpsE, kpsMII_K5, ompT, papA_F43, senB, traT, yfcV	fimH30	B2	-	-	-	-	H4	-	-	-	NextSeq	July,2019	Unicycler v0.4.8	January, 2020	5079824	170	JAAVKL000000000.1
ONE30	Ecol390	This study	Escherichia coli	Brazil	South	Maringá (PR)	2019	Human	Urine	Human	ST131	IncFIA, IncFIB-like		F36:A4:B1					blaOXA-1, blaCTX-M-15	-	-	-	-	-	-	-	-	aac(3)-IIa	aac(6')-Ib-cr	parC-S80I, parC-E84V	mdtK, acrE, acrf, mvrC, phnC, phnd, phnE, phnF, phnG, phnH, phnI, phnJ, phnK, phnL, phnM, phnN, phnO, phnP, mdtN, tehA, yjiO, emrD, emrK, mdtE, mdtF, tolC, tehB, arsC	papB, papX, entB, entE, entC, fepB, fepC, entF, fes, fepA, aslA, fimG, fimD, fimC, fimI, fimE, ybtS, ybtX, ybtQ, ybtP, ybtA, irp2, irp1, ybtU, ybtT, ybtE, fyuA, cnf1, hlyD, hlyB, hlyA, hlyC, ecpR, ecpA, ecpB, ecpD, ecpE, kpsD, iucA, iucB, iucC, chuS, chuT, chuW, chuX, chuY, chuU, chuV, papG, papF, papK, papJ, papD, papC, sat, iutA, chuA, gad, hra, iha, iss, kpsE, kpsMII_K5, ompT, papA_F43, sitA, …	fimH30	B2	-	-	-	-	H4	-	-	-	NextSeq	July,2019	Unicycler v0.4.8	January, 2020	5194254	215	JAAVKJ000000000.1
ONE38	L44	This study	Escherichia coli	Brazil	South	Londrina (PR)	2015	Human	Blood	Human	ST457	IncC, IncFII, IncI2, IncI1, IncFIB-like	3	F2:A-:B1			113		blaKPC-2, blaTEM-1B	floR	-	-	fosA3	-	tet(A)	dfrA5	sul2	aph(3')-Ia, aph(3'')-Ib, aph(6)-Id	-	parE-S458A, parC-S80I	emrK, mvrC, mdtN, phnP, phnO, phnN, phnM, phnL, phnK, phnJ, phnI, phnH, phnG, phnF, phnE, phnd, phnC, yjiO, acrf, acrE, tolC, emrD, mdtK, tehA, mdtF, mdtE, tehB, arsC, arsB, arsR, merR, merA, merR	fimG, fimF, fimD, fimC, fimI, fimE, fimB, kpsD, entC, iroE, iroD, iroC, iroB, chuV, chuU, chuW, chuT, shuA, papB, papC, papD, papJ, papK, papX, ecpD, ecpC, ecpB, ecpA, ecpR, air, chuA, cia, cvaC, eilA, etsC, gad, hlyF, hra, iroN, iss, iucC, iutA, kpsE, kpsMII, lpfA, mchF, ompT, papA_F1651A, sitA, traT, yfcV	fimH145	F	O11	O11	-	-	H25	-	-	-	NextSeq	September, 2019	Unicycler v0.4.8	January, 2020	5328431	274	JAAVLJ000000000.1
ONE39	IIF7	This study	Escherichia coli	Brazil	Southeast	Rio de Janeiro (RJ)	2015	Human	Rectal swab	Human	ST10	Col							blaCMY-2	-	-	-	-	-	-	-	-	-	-	-	tolC, mdtN, phnP, phnO, phnN, phnJ, phnI, phnH, phnG, phnF, phnE, phnd, phnC, mdtK, yjiO, sugE, tehA, emrK, acrE, acrf, mdtF, mdtE, mvrC, emrD, tehB, arsC, arsB, arsR	ompA, daaF, fimE, fimI, fimC, fimD, fimG, entB, ybtE, ybtT, ybtU, irp1, irp2, ybtA, ybtP, ybtQ, ybtX, ybtS, hcp1/tssD1, tssA, tssM, clpV/tssH, tssL, tssJ, fha, tssG, tssF, tssC, tssB, hcp2/tssD2, kpsD, ecpB, ecpA, iucA, iucB, iucC, iucD, sat, draA, afaB-I, afaC-I, draP, papB, afaA, afaB, afaC, afaD, fyuA, gad, iha, iss, iutA, kpsE, kpsMII_K5, papA_feiA_F8, sitA	fimH47	A	O11	O11	-	-	H25	-	-	-	NextSeq	September, 2019	Unicycler v0.4.8	January, 2020	5037045	224	JAAVLI000000000.1
ONE40	F208	This study	Escherichia coli	Brazil	Southeast	Rio de Janeiro (RJ)	2010	Animal	Carcass	Chicken	ST115	ColpVC,Col8282							blaCMY-2, blaCTX-M-2, blaTEM-1B	-	-	-	-	-	tet(A)	dfrA7	sul1, sul2	aph(3'')-Ib, aph(6)-Id	-	gyrA-S83L	mdtN, phnP, phnO, phnN, phnM, phnL, phnK, phnJ, phnI, phnH, phnG, phnF, phnE, mdtK, emrD, acrE, acrf, emrK, yjiO, mdtE, mdtF, qacE, tehA, sugE, tolC, phnC, phnd, mvrC, arsR, arsB, arsC, merR, tehB	ecpR, ecpA, ecpD, shuA, shuT, chuV, astA, ybtS, ybtX, ybtQ, ybtP, ybtA, irp2, irp1, ybtU, ybtT, ybtE, hcp1/tssD1, tssL, tssJ, tssG, tssF, tssC, fimG, fimD, fimC, fimI, fimE, fimB, kpsD, cea, chuA, fyuA, gad, iss, iucC, iutA, kpsE, kpsMII_K5, ompT, sitA, traT	fimH270	D	O51	O51	-	-	H11	-	-	-	NextSeq	September, 2019	Unicycler v0.4.8	March, 2020	5432072	512	JAAVLH000000000.1
ONE41	I585	This study	Escherichia coli	Brazil	Southeast	Niteroi (RJ)	2015	Human	Blood	Human	ST744	IncI1, IncFIB-like		F18:A-:B1			3*		blaTEM-1B, blaCTX-M-1, blaCMY-2	catA1	-	-	-	mph(A)	tet(A), tet(B)	dfrA17	sul1, sul2	aph(3')-Ia, aph(3'')-Ib, aph(6)-Id, aadA5	-	gyrA-S83L, gyrA-D87N, parC-S80I, parC-A56T	mdtK, mdtN, phnP, phnO, phnN, phnM, phnL, phnK, phnJ, phnI, phnH, phnG, phnF, phnE, phnd, phnC, mdtF, mdtE, tehA, emrD, emrK, yjiO, acrE, acrf, tolC, sugE, arsC, arsB, arsR, silE, silS, silR, silC, silF, silB, silA, silP, tehB, merR	entB, ecpA, ecpB, ecpC, ecpD, fimD, fimC, fimI, fimE, fimB, iroE, iroD, iroC, iroB, tssC, tssB, hcp2/tssD2, cea, cib, cvaC, etsC, gad, hlyF, iroN, iss, iucC, iutA, mchF, ompT, sitA, traT, tsh	fimH54	A	-	-	-	-	H9	-	-	-	NextSeq	September, 2019	Unicycler v0.4.8	January, 2020	4939542	231	JAAVLG000000000.1
ONE42	D114	This study	Escherichia coli	Brazil	Southeast	Rio de Janeiro (RJ)	2015	Human	Urine	Human	ST191	IncI1					12		blaCMY-2	-	-	-	-	-	-	-	-	-	-	-	tolC, acrf, acrE, mvrC, mdtK, sugE, tehA, yjiO, emrK, phnC, phnd, phnE, phnF, phnG, phnH, phnI, phnJ, phnK, phnL, phnM, phnN, phnO, phnP, mdtN, mdtE, mdtF, emrD, tehB, arsR, arsB, arsC	fimF, fimD, fimC, fimI, fimE, hcp1/tssD1, tssA, tssL, tssJ, fha, tssG, tssF, tssC, tssB, ecpD, ecpC, ecpB, ecpA, ompA, cea, cib, gad, lpfA, sitA	fimH38	A	O128ab	O128ac	-	-	H20	-	-	-	NextSeq	September, 2019	Unicycler v0.4.8	January, 2020	4764384	92	JAAVLF000000000.1
ONE43	B5EC	This study	Escherichia coli	Brazil	North	Belém (PA)	2019	Environmental	Water	NA	ST1722	IncI1 , Col					113		blaCTX-M-8	-	-	-	-	-	-	-	-	-	qnrB19	-	mdtK, emrD, tolC, acrE, acrf, emrK, tehA, mdtF, mdtE, mdtN, phnP, phnO, phnN, phnM, phnL, phnK, phnJ, phnI, phnH, phnG, phnF, phnE, phnd, phnC, yjiO, tehB, arsC, arsB, arsR	ecpR, ecpA, ecpB, ecpC, ecpD, ecpE, kpsD, entB, entC, fepB, chuV, chuU, chuY, chuT, shuA, fimB, fimE, fimI, fimC, fimD, fimG, fimH, chuA, cia, eilA, gad, lpfA, traT, yfcV	fimH153	F	O1	O1	-	-	H25	-	-	-	NextSeq	September, 2019	Unicycler v0.4.8	January, 2020	5065824	132	JAAVJP000000000.1
ONE44	BFP(2)	This study	Escherichia coli	Brazil	North	Palmas (TO)	2019	Food	Meat	Chicken	ST1730	IncN, p0111, IncFII		F18:A-:B-				-	blaCTX-M-55, blaTEM-141	-	-	-	fosA3	-	tet(A)	dfrA17	sul2	aadA5	-	-	emrK, mvrC, yjiO, mdtF, mdtE, acrf, acrE, tolC, phnC, phnd, phnE, phnF, phnG, phnH, phnI, phnJ, phnK, phnL, phnM, phnN, phnO, phnP, tehA, mdtN, emrD, mdtK, arsC, arsB, arsR, tehB	fimG, fimD, fimC, fimI, fimE, ecpD, ecpC, ecpB, ecpA, hcp1/tssD1, ompA, gad, iss, lpfA, ompT, traT	fimH32	B1	-	-	-	-	H10	-	-	-	NextSeq	September, 2019	Unicycler v0.4.8	January, 2020	5003930	225	JAAUXR000000000.1
ONE45	BFP(1)	This study	Escherichia coli	Brazil	North	Palmas (TO)	2019	Food	Meat	Chicken	ST38	IncFII		-					blaCTX-M-2	-	-	-	-	-	tet(B)	dfrA7	sul1, sul2	aph(6)-Id, aph(3'')-Ib	-	gyrA-S83L, gyrA-D87G, parC-S80I	mdtN, phnP, phnO, phnN, phnM, phnL, phnK, phnJ, phnI, phnH, phnG, phnF, phnE, phnd, phnC, tolC, emrD, mvrC, emrK, tehA, mdtF, mdtE, qacE, mdtK, acrE, acrf, arsC, arsB, arsR, silE, silS, silR, silC, silF, silB, silA, silP, tehB, merR	fimB, fimE, fimI, fimC, fimD, fimF, fimG, fimH, ecpR, ecpA, ecpB, ecpC, ecpD, entB, tssC, tssJ, tssL, hcp1/tssD1, chuV, shuT, shuA, papD, papJ, papK, papF, papG, papB, papI, chuA, eilA, hra, iss, papA_F20, papC, traT	fimH3	D	-	-	-	-	H15	-	-	-	NextSeq	September, 2019	Unicycler v0.4.8	January, 2020	5155546	265	JAAUXS000000000.1
ONE46	M2C	This study	Escherichia coli	Brazil	South	Londrina (PR)	2019	Environmental	Water	NA	ST354	IncI1, IncFIB-like		F18:A-:B1			26		blaCTX-M-14	-	-	-	-	-	-	-	sul1, sul2	aac(3)-VIa, aadA1	-	parC-S80I, parC-E84G	yjiO, emrD, mvrC, mdtN, tolC, acrE, acrf, phnC, phnd, phnE, phnF, phnG, phnH, phnI, phnJ, phnK, phnL, phnM, phnN, phnO, phnP, mdtK, tehA, qacE, emrK, mdtE, mdtF, tehB, merR, arsR, arsB, arsC	ibeA, fimF, fimD, fimC, fimI, fimE, fimB, entB, entE, fepB, fes, fepA, irp1, irp2, ybtA, ybtP, ybtQ, ybtX, ybtS, kpsD, ecpR, ecpA, ecpB, ecpC, ecpD, fyuA, ybtE, ybtT, ybtU, iutA, shuA, chuT, chuW, chuU, chuV, air, chuA, cib, eilA, gad, ibeA, iucC, kpsE, kpsMII_K5, lpfA, sitA, traT, usp, yfcV	fimH58	F	O11	O11	-	-	H4	-	-	-	NextSeq	September, 2019	Unicycler v0.4.8	January, 2020	5177688	196	JAAVLB000000000.1
ONE47	B13EC	This study	Escherichia coli	Brazil	North	Belém (PA)	2019	Environmental	Water	NA	ST4434	IncI1					113		blaCTX-M-8	-	-	-	-	-	-	-	-	-	-	-	yjiO, acrE, acrf, emrK, tehA, mdtE, mdtF, emrD, mdtK, tolC, phnC, phnd, phnE, phnF, phnG, phnH, phnI, phnJ, phnK, phnL, phnM, phnN, phnO, phnP, mdtN, tehB, arsR, arsB, arsC	ecpD, ecpC, ecpB, ecpA, fimD, fimI, fimE, hcp2/tssD2, tssB, tssC, tssF, tssG, fha, tssJ, tssL, clpV/tssH, tssA, tssM, hcp1/tssD1, cia, gad, iss, lpfA, ompT, sitA	fimH31	B1	-	O29	-	-	H7	-	-	-	NextSeq	September, 2019	Unicycler v0.4.8	January, 2020	4928702	167	JAAVJO000000000.1
ONE48	B1EC	This study	Escherichia coli	Brazil	North	Belém (PA)	2019	Environmental	Water	NA	ST11010	IncI1					113		blaCTX-M-8	-	-	-	-	-	-	-	-	-	-	-	mdtK, tehA, yjiO, mdtN, phnP, phnO, phnN, phnM, phnL, phnK, phnJ, phnI, phnH, phnG, phnF, phnE, phnd, phnC, mdtE, mdtF, emrK, emrD, tolC, acrE, acrf, tehB, arsR, arsB, arsC	ompA, fimE, fimI, fimC, fimD, fimG, gspM, entB, cia, gad	fimH23	A	O120	O120	-	-	H32	-	-	-	NextSeq	September, 2019	Unicycler v0.4.8	January, 2020	4657997	120	JAAVJN000000000.1
ONE50	47038	This study	Escherichia coli	Brazil	North	Belém (PA)	2018	Human	Urine	Human	ST410	IncY, IncFIB-like, IncFIA, Col		F-:A4:B1					blaOXA-1, blaCTX-M-15	-	-	-	-	mph(A)	tet(A)	dfrA14	-	aac(3)-IIa	aac(6')-Ib-cr	gyrA-S83L, gyrA-D87N, parC-S80I	tolC, acrf, acrE, phnC, phnd, phnE, phnF, phnG, phnH, phnI, phnJ, phnK, phnL, phnM, phnN, phnO, phnP, mdtN, mdtK, yjiO, mdtE, mdtF, emrD, tehA, mvrC, emrK, silE, silS, silR, silC, silF, silB, silA, silP, arsR, arsB, arsC, tehB	ecpD, ecpC, ecpB, ecpA, fimG, fimD, fimC, fimI, fimE, iutA, hcp1/tssD1, tssA, tssM, gad, iucC, lpfA, sitA, traT	fimH24	C	-	-	-	O8	H21	-	-	-	NextSeq	September, 2019	Unicycler v0.4.8	January, 2020	4851260	190	JAAUYP000000000.1
ONE51	46722	This study	Escherichia coli	Brazil	North	Belém (PA)	2018	Human	Urine	Human	ST410	IncY, IncFIB-like, IncFIA		F-:A4:B1					blaOXA-1, blaCTX-M-15		-	-	-	mph(A)	tet(A)	dfrA14	-	aac(3)-IIa	aac(6')-Ib-cr	gyrA-S83L, gyrA-D87N, parC-S80I	emrK, acrf, acrE, phnC, phnd, phnE, phnF, phnG, phnH, phnI, phnJ, phnK, phnL, phnM, phnN, phnO, phnP, mdtN, tolC, yjiO, mdtK, mdtE, mdtF, tehA, emrD, mvrC, silE, silS, silR, silC, silF, silB, silA, silP, arsR, arsB, arsC, tehB	fimG, fimD, fimC, fimI, fimE, ecpA, ecpB, ecpC, ecpD, hcp1/tssD1, tssA, tssM, iutA, gad, iucC, lpfA, sitA, traT	fimH24	C	-	-	-	O8	H21	-	-	-	NextSeq	September, 2019	Unicycler v0.4.8	January, 2020	4844938	194	JAAUYO000000000.1
ONE52	46721	This study	Escherichia coli	Brazil	North	Belém (PA)	2019	Human	Urine	Human	ST410	IncY, IncFIB-like, IncFIA, Col		F36:A4:B1					blaTEM-1B, blaCTX-M-15, blaOXA-1	-	-	-	-	mph(A)	tet(A)	dfrA14	sul2	aph(6)-Id, aph(3'')-Ib, aac(3)-IIa	aac(6')-Ib-cr	gyrA-S83L, gyrA-D87N, parC-S80I	tolC, emrK, acrf, acrE, phnC, phnd, phnE, phnF, phnG, phnH, phnI, phnJ, phnK, phnL, phnM, phnN, phnO, phnP, mdtN, mdtK, yjiO, mdtF, mdtE, emrD, tehA, mvrC, silP, silA, silB, silF, silC, silR, silS, silE, arsC, arsB, arsR, tehB	ecpA, ecpB, ecpC, ecpD, fimG, fimD, fimC, fimI, fimE, hcp1/tssD1, tssA, tssM, iutA, gad, iucC, lpfA, sitA, traT	fimH24	C	-	-	-	O8	H21	-	-	-	NextSeq	September, 2019	Unicycler v0.4.8	January, 2020	4858980	193	JAAUYN000000000.1
ONE53	Ec18	This study	Escherichia coli	Brazil	Northeast	Recife (PE)	2017	Human	Blood	Human	ST131	Col156-like, IncFIA, IncFIB-like		F36:A4:B1					blaOXA-1, blaCTX-M-15	catA1	-	-	-	mph(A)	tet(B)	-	sul2	aph(6)-Id, aph(3'')-Ib, aac(3)-IIa	aac(6')-Ib-cr	parC-S80I, parC-E84V	tolC, acrE, acrf, mdtE, mdtF, mvrC, tehA, yjiO, emrK, mdtK, emrD, mdtN, phnP, phnO, phnN, phnM, phnL, phnK, phnJ, phnI, phnH, phnG, phnF, phnE, phnd, phnC, arsC, tehB, merR	papB, papX, entB, entE, entC, fepB, fepC, entF, fes, fepA, chuS, chuT, chuW, chuX, chuY, chuU, chuV, ecpE, ecpD, ecpB, ecpA, ecpR, aslA, fyuA, ybtE, ybtT, ybtU, irp1, irp2, ybtA, ybtP, ybtQ, ybtX, ybtS, fimE, fimI, fimC, fimD, fimG, hlyC, hlyA, hlyB, hlyD, cnf1, kpsD, iucA, iucB, senB, papG, papF, papK, papJ, papD, chuA, gad, hra, iha, iss, iucC, iutA, kpsE, kpsMII_K5, ompT, papA_F43, papC, sat, …	fimH30	B2	-	-	-	-	H4	-	-	-	NextSeq	September, 2019	Unicycler v0.4.8	January, 2020	5249470	285	JAAVIV000000000.1
ONE54	Ec17	This study	Escherichia coli	Brazil	Northeast	Recife (PE)	2017	Human	Urine	Human	ST131	Col156-like, IncFIA, IncFIB-like		F36:A4:B1					blaOXA-1, blaCTX-M-15	catA1	-	-	-	mph(A)	tet(B)	-	sul2	aph(6)-Id, aph(3'')-Ib, aac(3)-IIa	aac(6')-Ib-cr	parC-S80I, parC-E84V	tolC, acrE, acrf, mdtE, mdtF, mdtN, phnP, phnO, phnN, phnM, phnL, phnK, phnJ, phnI, phnH, phnG, phnF, phnE, phnd, phnC, mvrC, tehA, yjiO, emrK, mdtK, emrD, arsC, tehB, merR	papB, papX, fepA, fes, entF, fepC, fepB, entC, entE, entB, chuS, chuT, chuW, chuX, chuY, chuU, chuV, ecpR, ecpA, ecpB, ecpD, ecpE, aslA, ybtS, ybtX, ybtQ, ybtP, ybtA, irp2, irp1, ybtU, ybtT, ybtE, fyuA, fimG, fimD, fimC, fimI, fimE, hlyC, hlyA, hlyB, hlyD, kpsD, iucA, iucB, iucC, papG, papF, papK, papJ, papD, papC, sat, senB, iutA, chuA, cnf1, gad, hra, iha, iss, kpsE, kpsMII_K5, ompT, papA_F43, …	fimH30	B2	-	-	-	-	H4	-	-	-	NextSeq	September, 2019	Unicycler v0.4.8	January, 2020	5247739	281	JAAVIU000000000.1
ONE55	Ec13	This study	Escherichia coli	Brazil	Northeast	Recife (PE)	2017	Human	Urine	Human	ST117	ColpVC-like, IncFIB-like, IncFII, p0111-like		F2:A-:B1					blaTEM-1A, blaCTX-M-2	-	-	-	-	Inu(A)	tet(B)	-	sul1, sul2	aph(6)-Id, aph(3'')-Ib, aac(3)-VIa, aph(3’)-Ia	-	-	qacE, phnC, phnd, phnE, phnF, phnG, phnH, phnI, phnJ, phnK, phnL, phnM, phnN, phnO, phnP, mdtN, yjiO, tehA, emrK, acrf, acrE, tolC, mdtK, emrD, mvrC, mdtE, mdtF, tehB, arsR, arsB, arsC	ompA, fepC, entB, fimG, fimD, fimC, fimI, fimE, fimB, gspG, vat, ecpD, ecpB, ecpA, ecpR, ybtS, ybtX, ybtQ, ybtP, ybtA, irp2, irp1, ybtU, ybtT, ybtE, fyuA, shuA, chuT, chuW, chuU, chuV, chuA, hlyF, iha, ireA, iss, iucC, iutA, lpfA, ompT, pic, traT	fimH97	G	-	-	O8	-	H4	-	-	-	NextSeq	September, 2019	Unicycler v0.4.8	January, 2020	5125647	290	JAAVIT000000000.1
ONE56	Ec03	This study	Escherichia coli	Brazil	Northeast	Recife (PE)	2017	Human	Urine	Human	ST410	IncX4, IncI1, IncFIB-like, IncX1-like		F4:A-:B1			113		blaCTX-M-8	-	mcr-1.1	-	-	-	-	-	-	aph(3')-Ia	-	gyrA-S83L, gyrA-D87N, parC-S80I	mdtK, acrE, acrf, phnC, phnd, phnE, phnF, phnG, phnH, phnI, phnJ, phnK, phnL, phnM, phnN, phnO, phnP, mdtN, emrD, tehA, yjiO, mdtE, mdtF, tolC, emrK, tehB, silE, silS, silR, silC, silF, silB, silA, silP, arsR, arsB, arsC	ecpA, ecpB, ecpC, ecpD, fimI, fimC, fimD, fimG, hcp1/tssD1, tssA, tssM, iroE, iroD, iroC, iroB, fimE, cia, cma, etsC, gad, hlyF, iroN, iss, lpfA, ompT, papC, sitA, traT	fimH24	C	O76	O76	-	-	H31	-	-	-	NextSeq	September, 2019	Unicycler v0.4.8	January, 2020	4885513	240	JAAVIS000000000.1
ONE57	92F	This study	Escherichia coli	Brazil	Southeast	Rio das Ostras (RJ)	2010	Animal	Feces	Dog	ST58	IncFIB-like, IncM, IncY-like		-					blaOXA-9	-	-	-	-	-	tet(A)	-	sul1, sul2	aac(6')-Ib, aadA1, aph(6)-Id, aph(3'')-Ib	aac(6')-Ib-cr	gyrA-S83L, gyrA-D87N, parC-S80I	mdtK, mdtN, phnP, phnO, phnN, phnM, phnL, phnK, phnJ, phnI, phnH, phnG, phnF, phnE, phnd, phnC, acrf, acrE, emrD, emrK, tehA, yjiO, mdtE, mdtF, qacE, tehB, silP, silA, silB, silF, silC, silR, silS, silE, arsR, arsB, arsC, merR	ecpA, ecpB, ecpC, ecpD, fimE, fimI, fimC, fimD, hcp2/tssD2, tssB, tssC, tssF, tssG, tssJ, tssM, tssA, hcp1/tssD1, lpfA	fimH53	B1	O102	O102	-	-	H30	-	-	-	NextSeq	February, 2020	Unicycler v0.4.8	March, 2020	4735952	107	JAAWWA000000000.1
ONE58	BRAB2	This study	Escherichia coli	Brazil	Midwest	Brasília (DF)	2016	Environmental	Drain	NA	ST752	Col-like							-	-	-	-	-	-	tet(B)	-	sul2	aac(3)-VIa, aadA1, aph(6)-Id, aph(3'')-Ib	-	gyrA-S83L	mdtK, acrf, acrE, tolC, mdtN, phnP, phnO, phnN, phnM, phnL, phnK, phnJ, phnI, phnH, phnG, phnF, phnE, phnd, phnC, emrK, emrD, mdtE, mdtF, yjiO, tehA, mvrC, arsR, arsB, arsC, tehB, terD, terC	nleB2, nleG7', ompA, papB, papI, entB, gspM, ecpD, ecpC, ecpB, ecpA, fimE, fimI, fimC, fimD, fimG, tssM, tssA, hcp1/tssD1, paa, cia, cif, eae, espA, espB, gad, ireA, mchF, nleB, papA_F20, tir, traT	fimH24	A	O177	O177	-	-	H28	-	-	-	NextSeq	February, 2020	Unicycler v0.4.8	March, 2020	5106091	207	JAAVKQ000000000.1
ONE59	HGRS346	This study	Escherichia coli	Brazil	Northeast	Salvador (BA)	2019	Human	Blood	Human	ST131	IncFII		F29:A-:B10					blaOXA-1	-	-	-	-	-	-	-	-	aac(3)-IIa	aac(6')-Ib-cr	parC-S80I, parC-E84V	mdtE, mdtF, acrf, acrE, tehA, mdtN, phnP, phnO, phnN, phnM, phnL, phnK, phnJ, phnI, phnH, phnG, phnF, phnE, phnd, phnC, emrK, mvrC, emrD, yjiO, mdtK, tolC, arsC, tehB	ecpR, ecpA, ecpB, ecpD, ecpE, chuS, chuA, chuT, chuW, chuX, chuY, chuU, chuV, kpsD, entB, entE, entC, fepB, fepC, entF, fes, fepA, aslA, fyuA, ybtE, ybtT, ybtU, irp1, ybtA, ybtP, ybtQ, ybtX, ybtS, cnf1, hlyD, hlyB, hlyA, hlyC, iucA, iucB, iucC, iutA, sat, fimG, fimD, fimC, fimI, fimE, papB, papC, papD, papJ, papK, papF, papG, papX, gad, hra, iha, irp2, iss, kpsE, kpsMII_K5, ompT, papA_F43, sitA, …	fimH30	B2	-	-	-	-	H4	-	-	-	NextSeq	February, 2020	Unicycler v0.4.8	March, 2020	5172224	142	JAAVIX000000000.1
ONE60	HSR228	This study	Escherichia coli	Brazil	Northeast	Salvador (BA)	2016	Human	Blood	Human	ST131	IncFIA, IncFIB-like, Col156-like		F-:A4:B1					blaCTX-M-15, blaOXA-1	-	-	-	-	mph(A)	tet(A)	dfrA17	sul1	aadA5	aac(6')-Ib-cr	parC-S80I, parC-E84V	tehA, phnC, phnd, phnE, phnF, phnG, phnH, phnI, phnJ, phnK, phnL, phnM, phnN, phnO, phnP, mdtN, acrf, acrE, mvrC, yjiO, emrK, mdtK, emrD, mdtF, mdtE, tolC, arsC, tehB	papX, aslA, entB, entE, entC, fepB, fepC, entF, fes, fepA, ybtS, ybtX, ybtQ, ybtP, ybtA, irp2, irp1, ybtU, ybtT, ybtE, fyuA, fimE, fimI, fimC, fimD, fimG, papG, papF, papK, papJ, papD, papC, papB, hlyC, hlyA, hlyB, hlyD, cnf1, kpsD, chuV, chuU, chuY, chuX, chuW, chuT, chuA, chuS, ecpE, ecpD, ecpB, ecpA, ecpR, hra, iha, iss, kpsE, kpsMII_K5, ompT, papA_F43, sitA, traT, yfcV	fimH30	B2	-	-	-	-	H4	-	-	-	NextSeq	February, 2020	Unicycler v0.4.8	March, 2020	5207126	133	JAAVIW000000000.1
ONE63	92H 6H	This study	Escherichia coli	Brazil	Southeast	Rio das Ostras (RJ)	2010	Human	Feces	Human	ST58	IncFIB-like, IncM1, IncY-like		-					blaTEM-1A, blaOXA-9	-	-	-	-	-	tet(A)	dfrA22	sul1, sul2	aph(6)-Id, aph(3'')-Ib3, aadA1, aac(6')-Ib	aac(6')-Ib-cr	gyrA-S83L, gyrA-D87N, parC-S80I	emrK, mdtK, tolC, mdtN, phnP, phnO, phnN, phnM, phnL, phnK, phnJ, phnI, phnH, phnG, phnF, phnE, phnd, phnC, acrf, acrE, emrD, yjiO, mdtE, mdtF, tehA, qacE, silP, silA, silB, silF, silC, silR, silS, silE, arsR, arsB, arsC, tehB, merR	ecpD, ecpC, ecpB, ecpA, fimE, fimI, fimC, fimD, lpfA	fimH53	B1	O102	O102	-	-	H30	-	-	-	NextSeq	February, 2020	Unicycler v0.4.8	March, 2020	4726204	85	JAAWVZ000000000.1
ONE64	48F	This study	Escherichia coli	Brazil	Southeast	Rio das Ostras (RJ)	2010	Animal	Feces	Dog	ST517	IncHI2A, IncHI2				1			blaOXA-1, blaCTX-M-15, blaTEM-1B	-	-	-	-	-	-	-	sul2	aph(6)-Id, aph(3'')-Ib, aac(3)-IIa, aadA1	aac(6')-Ib-cr, qnrB1	-	tehA, phnC, phnd, phnE, phnF, phnG, phnH, phnI, phnJ, phnK, phnL, phnM, phnN, phnO, phnP, mdtN, acrE, acrf, mdtK, yjiO, emrK, mdtF, mdtE, emrD, tolC, tehB, terC, terD, arsC, arsB, arsR	ecpA, ecpB, ecpC, ecpD, fimG, fimD, fimC, fimI, fimE, fimB, escG, escF, cesD2, espB, escD, escP, escO, escN, escV, cesL, escJ, sepD, escC, cesD, etgA, escU, escT, escS, escR, escL, cesAB, escE, espG, tssM, tssA, hcp1/tssD1, hcp2/tssD2, tssB, tssC, tssG, fha, nleD, nleH1, nleB2, tssL, eae, espA, espF, gad, lpfA, nleB, nleC, tir	fimH32	B1	-	-	-	-	H19	-	-	-	NextSeq	February, 2020	Unicycler v0.4.8	March, 2020	5018790	124	JAAWVY000000000.1
ONE65	48HA	This study	Escherichia coli	Brazil	Southeast	Rio das Ostras (RJ)	2010	Human	Feces	Human	ST517	IncHI2A, IncHI2				1			blaOXA-1, blaCTX-M-15, blaTEM-1B	catB3	-	-	-	-	-	-	sul2	aph(6)-Id, aph(3'')-Ib, aac(3)-IIa, aadA1	aac(6')-Ib-cr	-	yjiO, phnC, phnd, phnE, phnF, phnG, phnH, phnI, phnJ, phnK, phnL, phnM, phnN, phnO, phnP, mdtN, emrK, emrD, tolC, acrE, acrf, mdtK, mdtF, mdtE, tehA, terC, terD, tehB, arsC, arsB, arsR	fimG, fimD, fimC, fimI, fimE, fimB, ecpA, ecpB, ecpC, ecpD, espG, escE, cesAB, escL, escR, escS, escT, escU, etgA, cesD, escC, sepD, escJ, cesL, escV, escN, escO, escP, escD, espB, cesD2, escF, escG, tssL, tssM, tssA, hcp1/tssD1, fha, tssG, tssC, tssB, hcp2/tssD2, nleB2, nleH1, nleD, eae, espA, espF, lpfA, nleB, nleC, tir	fimH32	B1	-	-	-	-	H19	-	-	-	NextSeq	February, 2020	Unicycler v0.4.8	March, 2020	5053977	123	JAAWVX000000000.1
ONE66	F738	This study	Escherichia coli	Brazil	South	Florianópolis (SC)	2019	Human	Pelvic secretion	Human	ST2509	IncFIB		K2:A-:B-					blaKPC-2	-	-	-	-	-	-	-	-	-	-	gyrA-S83L, gyrA-D87N, parC-S80I	mdtK, yjiO, acrE, acrf, emrK, emrD, mdtN, phnP, phnO, phnN, phnM, phnL, phnK, phnJ, phnI, phnH, phnG, phnF, phnE, phnd, phnC, tehA, mdtE, mdtF, tolC, tehB, arsR, arsB, arsC	fimE, fimI, fimD, fimG, ecpA, ecpB, ecpC, ecpD, entB, gad, lpfA, traT	fimH60	B1	O81	O81	-	-	H23	-	-	-	NextSeq	February, 2020	Unicycler v0.4.8	March, 2020	4656504	36	JAAVSM000000000.1
ONE67	F138	This study	Escherichia coli	Brazil	South	Florianópolis (SC)	2017	Human	Rectal swab	Human	ST349	IncC, IncX2	3						blaNDM-1, blaTEM-1C, blaOXA-1	floR, catB3	-	arr-3	-	mph(A)	-	-	sul2, sul1	aph(6)-Id, aph(3'')-Ib, aph(3')-VI	aac(6')-Ib-cr	-	yjiO, mdtN, phnP, phnO, phnN, phnM, phnL, phnK, phnJ, phnI, phnH, phnG, phnF, phnE, phnd, phnC, mvrC, emrD, acrf, acrE, emrK, tolC, mdtF, mdtE, tehA, mdtK, arsC, arsB, arsA, tehB	fimB, fimE, fimI, fimC, fimD, entC, ecpD, ecpC, ecpA, ecpR, gspG, kpsD, hcp1/tssD1, tssJ, chuV, chuU, shuA, chuA, eilA, iss, kpsE, kpsMII_K5	fimH27	D	O166	O166	-	-	H15	-	-	-	NextSeq	February, 2020	Unicycler v0.4.8	March, 2020	4965758	70	JAAVSN000000000.1
ONE68	F105	This study	Escherichia coli	Brazil	South	Florianópolis (SC)	2016	Human	Rectal swab	Human	ST155	IncC, IncFII	3	F2:A-:B-					blaNDM-1, blaTEM-1C, blaOXA-1	floR, catB3	-	arr-3	-	erm(B), mph(A)	tet(A)	-	sul2, sul1	aph(6)-Id, aph(3'')-Ib, aph(3')-VI	aac(6')-Ib-cr	-	emrK, phnC, phnd, phnE, phnF, phnG, phnH, phnI, phnJ, phnK, phnL, phnM, phnN, phnO, phnP, mdtN, tolC, acrE, acrf, tehA, mvrC, qacE, yjiO, mdtK, mdtE, mdtF, emrD, tehB, arsR, arsB, arsC	hcp2/tssD2, tssB, tssC, tssF, tssG, tssJ, tssM, tssA, hcp1/tssD1, ecpD, ecpC, ecpB, ecpA, fimE, fimC, fimD, fimG, cba, cma, gad, lpfA, sitA, traT	fimH32	B1	O154	O154	-	-	H51	-	-	-	NextSeq	February, 2020	Unicycler v0.4.8	March, 2020	4756247	65	JAAVSL000000000.1
ONE69	BRAA64	This study	Escherichia coli	Brazil	Midwest	Santa Cruz de Goiás (GO)	2017	Environmental	Directional residue	NA	ST10	IncI1, Col					113		blaCTX-M-8	-	-	-	-	-	-	-	-	aph(6)-Ic, aac(3)-IIa, aadA1	qnrB19	-	mdtK, mdtF, mdtE, phnC, phnd, phnE, phnF, phnG, phnH, phnI, phnJ, phnK, phnL, phnM, phnN, phnO, phnP, mdtN, tolC, emrK, mvrC, emrD, tehA, yjiO, acrf, acrE, arsC, arsB, arsR, tehB	entB, gspM, fimD, fimC, fimI, ecpD, ecpC, ecpB, ecpA, fimE, astA, cia, gad	fimH54	A	O71	O71	-	-	H48	-	-	-	NextSeq	February, 2020	Unicycler v0.4.8	March, 2020	4782365	98	JAAVKR000000000.1
ONE16	351	OneBR	Escherichia coli	Brazil	Northeast	João Pessoa (PB)	2017	Human	Blood	Human	ST648	IncX4, IncFII-like, IncFIA, IncFIB-like, IncQ1		F48:A1:B49					blaCTX-M-15, blaKPC-2	-	-	-	-	mph(A), erm(B)	tet(B)	dfrA17	sul1	aph(3')-VIa, aadA5	qnrB19	parC-S80I	mdtK, acrf, acrE, mdtN, phnP, phnO, phnN, phnM, phnL, phnK, phnJ, phnI, phnH, phnG, phnF, phnE, phnd, phnC, mvrC, emrD, yjiO, tolC, tehA, mdtE, mdtF, emrK, arsC, arsB, arsR, tehB	fyuA, ybtE, ybtT, ybtU, irp1, ybtA, ybtP, ybtQ, ybtX, ybtS, fepB, entC, entB, ompA, ecpE, ecpD, ecpC, ecpB, ecpA, ecpR, chuV, chuU, chuT, fimD, fimC, fimI, fimE, fimB, tssB, tssC, tssJ, hcp1/tssD1, cea, chuA,eilA, fyuA, gad, irp2, iss, kpsE, kpsMII, lpfA, ompT. traT, yfcV	fimH27	F	O1	O1	-	-	-	-	-	-	NextSeq	July,2019	Unicycler v0.4.8	January, 2020	5361325	250	JAANTC000000000.2
ONE70	ECO37	OneBR	Escherichia coli	Brazil	Southeast	Uberlândia (MG)	2015	Human	Urine	Human	ST224	IncX3,IncU							blaKPC-2	-	-	-	-	-	-	-	-	-	-	-	emrK, acrf, acrE, mdtN, phnP, phnO, phnN, phnM, phnL, phnK, phnJ, phnI, phnH, phnG, phnF, phnE, phnd, phnC, emrD, mdtK, tehA, tolC, mdtE, mdtF, yjiO, tehB, arsR, arsB, arsC	ecpC, ecpB, ecpA, fimE, fimI, fimC, fimD, fimF, lpfA	fimH39	B1	-	-	-	-	H23	-	-	-	MiSeq	October, 2015	Unicycler v0.4.8	January, 2020	4768774	66	MAUI00000000.2
ONE71	ECPB17	OneBR	Escherichia coli	Brazil	Northeast	Patos (PB)	2015	Animal	Lung fragment	Cat	ST224	IncY-like, IncI1					113		blaCTX-M-8	-	-	-	-	-	tet(A)	dfrA14	-	-	-	gyrA-S83L, gyrA-D87N, parC-S80I	mdtF, mdtE, emrD, emrK, tolC, mdtK, mdtN, phnP, phnO, phnN, phnM, phnL, phnK, phnJ, phnI, phnH, phnG, phnF, phnE, phnd, phnC, acrf, acrE, tehA, yjiO, arsC, arsB, arsR, tehB	fimG, fimF, fimD, fimC, fimI, fimE, fimB, ecpD, ecpC, ecpB, ecpA, cba, cia, cvaC, etsC, gad, hlyF, iucC, iutA, lpfA, ompT, sitA, traT, tsh	fimH61	B1	-	-	-	-	H23	-	-	-	NextSeq	May, 2017	Unicycler v0.4.8	January, 2020	5021521	160	PNFE00000000.2
ONE72	C33C1	OneBR	Escherichia coli	Brazil	Southeast	São Paulo (SP)	2012	Animal	Rectal swab	Dog	ST457	IncI1, IncFIB-like		F24:A-:B1			-		blaCTX-M-2	-	-	-	-	mph(B)	-	dfrA1	sul1, sul2	aph(6)-Id, aph(3'')-Ib, aac(3)-VIa, aadA1	-	-	acrf, acrE, tolC, mvrC, mdtK, yjiO, emrK, emrD, mdtE, mdtF, mdtN, phnP, phnO, phnN, phnM, phnL, phnK, phnJ, phnI, phnH, phnG, phnF, phnE, phnd, phnC, qacE, tehA, arsR, arsB, arsC, tehB	ecpD, ecpC, ecpB, ecpA, ecpR, entC, fimG, fimF, fimD, fimC, fimI, fimE, fimB, shuA, chuT, chuW, chuU, chuV, iroB, iroC, iroD, iroE, iroN, ybtS, ybtX, ybtQ, ybtP, ybtA, irp2, irp1, ybtU, ybtT, ybtE, air, chuA, cia, cma, cvaC, eilA, fyuA, gad, hlyF, ireA, iss, kpsE, kpsMII, lpfA, ompT, sitA, traT, yfcV	fimH145	F	O11	O11	-	-	H6	-	-	-	NextSeq	May, 2017	Unicycler v0.4.8	January, 2020	5086337	228	PHSR00000000.2
ONE73	ICBECG2	OneBR	Escherichia coli	Brazil	Southeast	São Vicente (SP)	2017	Animal	Feces	Cat	ST648	IncFIB-like, ColpVC, Col		F18:A-:B1					-	-	-	-	-	-	tet(B)	-	sul2	aac(3)-VIa, aadA1	qnrB19	-	emrK, yjiO, emrD, acrf, acrE, phnC, phnd, phnE, phnF, phnG, phnH, phnI, phnJ, phnK, phnL, phnM, phnN, phnO, phnP, mdtN, mvrC, tehA, mdtK, tolC, mdtE, mdtF, tehB, arsR, arsB, arsC	fimB, fimE, fimI, fimC, fimD, fimG, fimH, ecpE, ecpD, ecpC, ecpB, ecpA, ecpR, ompA, tssJ, hcp1/tssD1, iroN, iroE, iroD, iroC, iroB, chuT, chuU, chuV, entB, entC, fepB, air, cba, chuA, cma, cvaC, eilA, etsC, gad, hlyF, ireA, iss, iucC, iutA, kpsE, kpsMII, lpfA, mchF, ompT, papC, sitA, traT, tsh, yfcV	fimH58	F	-	-	-	-	H9	-	-	-	NextSeq	May, 2017	Unicycler v0.4.8	January, 2020	5304250	168	PEDQ00000000.2
ONE74	ICBECG4	OneBR	Escherichia coli	Brazil	Southeast	São Vicente (SP)	2017	Animal	Feces	Cat	ST648	IncFIA, IncFIB-like, IncFII		F1:A1:B1					blaTEM-1B, blaCTX-M-15	-	-	-	-	mph(A), erm(B)	tet(B)	dfrA17	sul1	aadA5	-	parC-S80I	tolC, yjiO, mdtK, mdtN, phnP, phnO, phnN, phnM, phnL, phnK, phnJ, phnI, phnH, phnG, phnF, phnE, phnd, phnC, emrK, acrE, acrf, emrD, mvrC, mdtF, mdtE, tehA, arsC, arsB, arsR, tehB	ompA, ybtE, ybtT, ybtU, irp1, ybtA, ybtP, ybtQ, ybtX, ybtS, fimD, fimC, fimI, fimE, fimB, kpsT, gspG, entB, entC, fepB, hcp1/tssD1, tssJ, tssC, tssB, ecpR, ecpA, ecpB, ecpC, ecpD, ecpE, iutA, papK, papD, papH, papB, papI, chuV, chuU, chuT, papX, air, chuA, eilA, fyuA, gad, irp2, iucC, kpsE, kpsMII_K5, lpfA, neuC, ompT, papA_F12, papC, sitA, traT, yfcV	fimH27	F	-	-	-	-	H6	-	-	-	NextSeq	May, 2017	Unicycler v0.4.8	January, 2020	5145185	181	PEDR00000000.2
ONE75	77H	OneBR	Escherichia coli	Brazil	Southeast	Campinas (SP)	2016	Human	Urine	Human	ST393	IncX4							-	-	mcr-1.1	-	-	-	-	-	-	-	-	gyrA-S83L, gyrA-D87N	emrK, tehA, acrf, acrE, tolC, mvrC, yjiO, mdtF, mdtE, mdtN, phnP, phnO, phnN, phnM, phnL, phnK, phnJ, phnI, phnH, phnG, phnF, phnE, phnd, phnC, mdtK, emrD, tehB, arsC, arsB, arsR	entB, gspG, fimB, fimE, fimI, fimC, fimD, fimG, ecpR, ecpA, ecpD, chuV, chuU, shuT, shuA, papX, papG, papF, papK, papJ, papD, papC, papH, papB, papI, sat, iutA, iucD, iucC, iucB, iucA, kpsD, fyuA, ybtE, ybtT, ybtU, irp1, ybtA, ybtP, ybtQ, ybtX, ybtS, chuA, eilA, iha, irp2, iss, kpsE, kpsMII_K52, lpfA, ompT, papA_fsiA_F16, sitA	fimH54	D	O15	O15	-	-	H1	-	-	-	MiSeq	February, 2017	Unicycler v0.4.8	January, 2020	5063545	108	QGIF00000000.2
ONE76	51H	OneBR	Escherichia coli	Brazil	Southeast	Campinas (SP)	2016	Human	Urine	Human	ST393	IncX4							-	-	mcr-1.1	-	-	-	-	-	-	-	-	gyrA-S83L, gyrA-D87N	emrK, tehA, tolC, acrE, acrf, mvrC, mdtE, mdtF, phnC, phnd, phnE, phnF, phnG, phnH, phnI, phnJ, phnK, phnL, phnM, phnN, phnO, phnP, mdtN, yjiO, mdtK, emrD, tehB, arsR, arsB, arsC	entB, kpsD, gspG, ecpR, ecpA, ecpD, shuA, shuT, chuU, chuV, papX, papG, papF, papK, papJ, papD, papC, papH, papB, papI, sat, iutA, iucD, iucC, iucB, iucA, fimE, fimI, fimC, fimD, fimG, ybtS, ybtX, ybtQ, ybtP, ybtA, irp2, irp1, ybtU, ybtT, ybtE, chuA, eilA, fyuA, iha, iss, kpsE, kpsMII_K52, lpfA, ompT, papA_fsiA_F16, sitA	fimH54	D	O15	O15	-	-	H1	-	-	-	MiSeq	February, 2017	Unicycler v0.4.8	January, 2020	5068512	105	QHCX00000000.2
ONE77	200H	OneBR	Escherichia coli	Brazil	Southeast	Campinas (SP)	2017	Human	Urine	Human	ST3024	IncX1-like,IncY-like,IncX4							blaOXA-9, blaTEM-1A	-	mcr-1.1	-	-	-	tet(B)	-	-	aadA1, aph(3')-IIa, aph(6)-Id, aph(3'')-Ib	aac(6')-Ib-cr	gyrA-S83L, gyrA-D87N, parC-S80R	tehA, yjiO, mdtK, emrK, emrD, tolC, mdtN, phnP, phnO, phnN, phnM, phnL, phnK, phnJ, phnI, phnH, phnG, phnF, phnE, phnd, phnC, mdtE, mdtF, acrf, acrE, tehB, silP, silA, silB, silF, silC, silR, silS, silE, arsR, arsB, arsC	rhs/PAAR, ybtS, ybtX, ybtQ, ybtP, ybtA, irp2, irp1, ybtU, ybtT, ybtE, fyuA, fimE, fimI, fimC, fimD, ecpA, ecpB, ecpC, ecpD, ompA, hcp1/tssD1, cba, cma, hra, iha, iss, lpfA, mchB, mchC, mchF, mcmA, ompT, traT, tsh	fimH86	B1	O40	O40	-	O8	H34	-	-	-	MiSeq	February, 2017	Unicycler v0.4.8	January, 2020	5075894	223	QHCW00000000.2
ONE78	50H	OneBR	Escherichia coli	Brazil	Southeast	Campinas (SP)	2017	Human	Urine	Human	ST354	IncHI2, IncHI2A, p0111-like, IncFIB-like		F18:A-:B1		4			blaTEM-1A, blaCTX-M-14, blaCTX-M-2	floR	mcr-1.1	-	-	-	tet(A)	dfrA14 , dfrA1	sul1, sul2, sul3	aadA1, aph(3')-Ia, aac(3)-IId, aph(3'')-Ib, aph(6)-Id	-	parC-S80I, parC-E84G	tolC, acrE, acrf, emrD, tehA, phnP, phnO, phnN, phnM, phnL, phnK, phnJ, phnI, phnH, phnG, phnF, phnE, phnd, phnC, mvrC, yjiO, emrK, mdtN, qacEdelta1, qacE, mdtF, mdtE, mdtK, merR, tehB, arsC, arsB, arsR, terC, terD	kpsD, ybtU, ybtT, ybtE, irp1, ybtA, ybtP, ybtQ, ybtX, ybtS, ibeA, fimF, fimD, fimC, fimI, fimE, fimB, ecpD, ecpC, ecpB, ecpA, ecpR, iroB, iroC, iroD, iroE, iroN, fepA, fes, fepB, entE, entB, chuV, chuU, chuW, chuT, shuA, air, chuA, cma, cvaC, eilA, fyuA, gad, hlyF, irp2, iss, iucC, iutA, kpsE, kpsMII_K5, lpfA, ompT, sitA, traT, usp, yfcV	fimH58	F	O11	O11	-	-	H4	-	-	-	MiSeq	February, 2017	Unicycler v0.4.8	January, 2020	5456008	178	QGIE00000000.2
ONE79	40H	OneBR	Escherichia coli	Brazil	Southeast	Campinas (SP)	2017	Human	Blood	Human	ST210	IncX4, IncI1, IncFIB-like		F16:A-:B1			-		blaCTX-M-8	cmlA1	mcr-1.1	-	-	-	tet(A)	dfrA12	sul3	aadA1, aadA2, aph(3'')-Ib, aph(3')-Ia, aph(6)-Id	-	gyrA-S83L, gyrA-D87N, parC-S80I	emrD, tolC, acrE, acrf, yjiO, mdtK, phnC, phnd, phnE, phnF, phnG, phnH, phnI, phnJ, phnK, phnL, phnM, phnN, phnO, phnP, mdtN, emrK, mdtE, mdtF, tehA, silE, silS, silR, silC, silF, silB, silA, silP, arsR, arsB, arsC, tehB	fimB, fimE, fimI, fimC, fimD, fimF, fimG, ecpA, ecpB, ecpC, ecpD, iroE, iroD, iroC, iroB, cib, cma, etsC, gad, hlyF, iroN, iss, iucC, iutA, lpfA, ompT, sitA, traT	fimH61	B1	-	-	O8	-	H23	-	-	-	NextSeq	May, 2017	Unicycler v0.4.8	January, 2020	5135945	145	QHCY00000000.2
ONE80	ECCO2	OneBR	Escherichia coli	Brazil	Southeast	São Vicente (SP)	2017	Food	Crustacean	Shrimp	ST617	IncX3, IncFII, IncFIB-like		F2:A-:B1					blaTEM-1B, blaCMY-2	-	-	-	-	-	tet(B), tet(D)	-	sul2	aph(3'')-Ib, aph(6)-Id	qnrS1	parE-S458A, parC-S80I	tolC, mdtK, mdtN, phnP, phnO, phnN, phnM, phnL, phnK, phnJ, phnI, phnH, phnG, phnF, phnE, phnd, phnC, tehA, emrD, emrK, mdtF, mdtE, yjiO, sugE, acrf, acrE, tehB, arsC, arsB, arsR	ompA, entB, fyuA, ybtE, ybtT, ybtU, irp1, irp2, ybtA, ybtP, ybtQ, ybtX, ybtS, ecpD, ecpC, ecpB, ecpA, hcp1/tssD1, tssA, tssM, clpV/tssH, tssL, tssJ, fha, tssG, tssF, tssC, tssB, hcp2/tssD2, vgrG/tssI, manB, iutA, gad, hlyF, iss, iucC, ompT, sitA, traT	-	A	-	-	-	-	H9	-	-	-	NextSeq	December, 2017	Unicycler v0.4.8	March, 2020	4861290	164	PIZJ00000000.2
ONE81	EM1CRO	OneBR	Escherichia coli	Brazil	Southeast	Santos (SP)	2016	Food	Seafood	Mussels	ST457	IncY, IncI2-like, IncI-like, Col					-		blaCMY-2	-	-	-	-	-	-	-	-	-	qnrB19	-	tolC, acrE, acrf, mdtF, mdtE, mdtN, phnP, phnO, phnN, phnM, phnL, phnK, phnJ, phnI, phnH, phnG, phnF, phnE, phnd, phnC, yjiO, mdtK, tehA, emrK, emrD, arsC, arsB, arsR, tehB	chuV, chuU, chuW, chuT, shuA, fimB, fimE, fimI, fimC, fimD, fimF, fimG, entC, ecpR, ecpA, ecpB, ecpC, ecpD, ecpE, chuA, eilA, kpsE, kpsMII, lpfA, yfcV	fimH145	F	O11	O11	-	-	H25	-	-	-	NextSeq	January, 2017	Unicycler v0.4.8	March, 2020	5234773	96	NDBC00000000.2
ONE82	EcPX6	OneBR	Escherichia coli	Brazil	Southeast	Santos (SP)	2016	Animal	Cloacal swab	Fish	ST744	IncHI2, IncHI2A, IncX1-like				2			blaCTX-M-2, blaTEM-1B	catA1, floR	-	-	-	mph(A), mph(B)	tet(A), tet(B)	dfrA7, dfrA17	sul1, sul2	aadA5, aph(3')-Ia, aac(3)-IVa, aph(4)-Ia, aph(6)-Id, aph(3'')-Ib	-	gyrA-S83L, gyrA-D87N, parC-S80I, parC-A56T	mdtK, qacE, mdtN, phnP, phnO, phnN, phnM, phnL, phnK, phnJ, phnI, phnH, phnG, phnF, phnE, phnd, phnC, emrK, tehA, emrD, yjiO, mdtF, mdtE, acrE, acrf, tolC, terD, terC, tehB, arsC, arsB, arsR, merR	entB, ecpA, ecpB, ecpC, ecpD, fimD, fimC, fimI, fimE, fimB, manC, manB, hcp2/tssD2, tssB, tssC, gad	fimH54	A	-	-	-	-	H10	-	-	-	NextSeq	May, 2017	Unicycler v0.4.8	January, 2020	4856339	145	PDMS00000000.2
ONE83	EcPX8	OneBR	Escherichia coli	Brazil	Southeast	Santos (SP)	2016	Animal	Cloacal swab	Fish	ST746	p0111-like, IncFII, Col		F33:A-:B-					blaCTX-M-55, blaTEM-141	-	-	-	fosA3	-	tet(A)	dfrA1	sul2	-	qnrB19	-	acrE, acrf, phnd, phnC, emrK, emrD, mdtK, tehA, mdtN, mdtF, mdtE, yjiO, tolC, tehB, arsC, arsB, arsR	ompA, entB, gspM, fimG, fimD, fimC, fimI, fimE, gad, traT	fimH54	A	O112ac	O112ac	-	-	H18	-	-	-	NextSeq	January, 2017	Unicycler v0.4.8	January, 2020	4503279	162	PDMT00000000.2
ONE84	ECPB39	OneBR	Escherichia coli	Brazil	Northeast	Patos (PB)	2012	Animal	Lung fragment	-	ST711	IncHI1B, IncHI1A, IncI1, IncFIA			2		113		blaTEM-1B, blaCTX-M-8	floR	mcr-5.3	-	-	Inu(G)	tet(B)	dfrA12	sul2	aadA2, aph(3'')-Ib, aph(6)-Id, aac(3)-IId	-	-	tehA, mdtN, phnP, phnO, phnN, phnM, phnL, phnK, phnJ, phnI, phnH, phnG, phnF, phnE, phnd, phnC, acrf, acrE, emrD, yjiO, tolC, mdtK, emrK, mdtF, mdtE, tehB, merR, arsC, arsB, arsR	fimD, fimC, fimE, fimB, ecpD, ecpC, ecpB, ecpA, hcp1/tssD1, tssM, tssA, tssL, tssJ, fha, tssG, tssF, tssC, tssB, hcp2/tssD2, cia, gad, iss, lpfA, ompT, traT	fimH39	B1	O45	O45	-	-	H20	-	-	-	NextSeq	May, 2017	Unicycler v0.4.8	January, 2020	5130786	149	PDMU00000000.2
ONE85	EcMO	OneBR	Escherichia coli	Brazil	Southeast	Santos (SP)	2017	Food	Seafood	Oysters	ST131	IncFIA, IncFII		F1:A2:B20					blaCTX-M-27	-	-	-	-	mph(A)	tet(A)	dfrA17	sul1, sul2	aadA5, aph(6)-Id, aph(3'')-Ib	-	parC-S80I, parC-E84V	mvrC, mdtK, mdtE, mdtF, acrE, acrf, tehA, yjiO, phnC, phnd, phnE, phnF, phnG, phnH, phnI, phnJ, phnK, phnL, phnM, phnN, phnO, phnP, mdtN, emrK, emrD, tolC, arsC, tehB	chuA, fyuA, iha, iss, iucC, iutA, kpsE, kpsMII_K5, ompT, papA_F43, sat, senB, sitA, traT, yfcV, ybtE, ybtT, ybtU, irp1, irp2, ybtA, ybtP, ybtQ, ybtX, ybtS, chuS, chuA, chuT, chuW, chuX, chuY, chuU, chuV, aslA, ecpE, ecpD, ecpB, ecpA, ecpR, fimG, fimD, fimC, fimI, fimE, papB, iucA, iucB, entF, fes, fepA, entB, entE, entC, fepB, fepC, kpsD	fimH30	B2	-	-	-	-	H4	-	-	-	NextSeq	January, 2017	Unicycler v0.4.8	March, 2020	5106657	122	NCVZ00000000.2
ONE86	ICBECAM5	OneBR	Escherichia coli	Brazil	Southeast	São Paulo (SP)	2016	Environmental	Seawater	NA	ST38	IncY							blaCTX-M-14	-	-	-	-	-	-	-	sul2	aadA1, aph(6)-Id, aph(3'')-Ib, aac(3)-IIa	-	gyrA-S83L, gyrA-D87Y, parC-S80I	acrE, acrf, tolC, emrK, emrD, mvrC, mdtF, mdtE, mdtK, tehA, phnC, phnd, phnE, phnF, phnG, phnH, phnI, phnJ, phnK, phnL, phnM, phnN, phnO, phnP, mdtN, arsC, arsB, arsR, tehB	afaD, chuA, eilA, fyuA, irp2, iss, kpsE, kpsMII_K5, ecpD, ecpC, ecpB, ecpA, ecpR, entB, chuV, shuT, shuA, fimB, fimE, fimI, fimC, fimD, fimF, fimG, fimH, tssC, tssJ, tssL, hcp1/tssD1, iroD, iroE, ybtS, ybtX, ybtQ, ybtP, ybtA, irp1, ybtU, ybtT, ybtE	fimH5	B1	O86	O86	-	-	H18	-	-	-	NextSeq	January, 2017	Unicycler v0.4.8	January, 2020	5153964	194	MWIQ00000000.2
ONE87	ICBECAM12	OneBR	Escherichia coli	Brazil	Southeast	São Paulo (SP)	2016	Environmental	Seawater	NA	ST1284	IncI1, IncX4, IncFIA, IncFIB-like		F22:A4:B1			266		blaOXA-1, blaCTX-M-15	-	-	-	-	-	tet(B)	dfrA17	sul1, sul2	aph(3'')-Ib, aadA5, aac(3)-IIa, aph(6)-Id	aac(6')-Ib-cr	parE-S458A, parC-S80I	mdtN, phnP, phnO, phnN, phnM, phnL, phnK, phnJ, phnI, phnH, phnG, phnF, phnE, phnd, phnC, mdtK, tolC, tehA, emrK, emrD, mdtF, mdtE, yjiO, acrE, acrf, tehB, arsC, arsB, arsR	hcp1/tssD1, tssA, tssM, clpV/tssH, tssL, tssJ, fha, tssG, tssF, tssC, tssB, hcp2/tssD2, vgrG/tssI, ecpD, ecpC, ecpB, ecpA, entB, ybtQ, ybtP, ybtA, irp2, irp1, ybtU, ybtT, ybtE, manB, ompA, iutA, capU, cea, cia, fyuA, gad, iss, iucC, sitA, traT	-	A	-	-	-	-	H9	-	-	-	NextSeq	January, 2017	Unicycler v0.4.8	March, 2020	4981990	149	MWIS00000000.2
ONE88	ICBECAM7	OneBR	Escherichia coli	Brazil	Southeast	Santos (SP)	2016	Environmental	Seawater	NA	ST10	IncY-like,Col156, IncI1, Col							blaCTX-M-8	-	-	-	-	-	-	-	-	-	qnrB19	-	emrK, mdtK, emrD, mdtN, phnP, phnO, phnN, phnM, phnL, phnK, phnJ, phnI, phnH, phnG, phnF, phnE, phnd, phnC, tolC, acrf, acrE, yjiO, tehA, mdtF, mdtE, tehB, silR, silS, silE, arsR, arsB, arsC, silF, silB, silA, silP	entB, ompA, fimB, fimE, fimI, fimC, fimD, fimG, vgrG/tssI, hcp2/tssD2, tssB, tssC, tssF, tssG, fha, tssJ, tssL, clpV/tssH, tssM, tssA, hcp1/tssD1, ecpA, ecpB, ecpC, ecpD, gspM, celb, cia, gad	fimH54	A	-	-	-	-	H27	-	H54	-	NextSeq	January, 2017	Unicycler v0.4.8	January, 2020	4923810	151	MWLH00000000.2
ONE89	ICBECAM8	OneBR	Escherichia coli	Brazil	Southeast	São Paulo (SP)	2016	Environmental	Seawater	NA	ST155	IncFII, IncN, ColpVC-like		F33:A-:B-				-	blaTEM-141, blaCTX-M-55	-	-	-	-	-	-	-	-	-	-	gyrA-S83L, gyrA-D87N, parC-S80I	tolC, phnC, phnd, phnE, phnF, phnG, phnH, phnI, phnJ, phnK, phnL, phnM, phnN, phnO, phnP, mdtN, acrE, acrf, yjiO, tehA, mdtF, mdtE, mdtK, emrK, mvrC, emrD, tehB, arsC, arsB, arsR, silE, silS, silR, silC, silF, silB, silA, silP	fimG, fimD, fimC, fimE, hcp1/tssD1, tssA, tssJ, tssG, tssF, tssC, tssB, hcp2/tssD2, ecpD, ecpC, ecpB, ecpA, hra, lpfA, traT	fimH32	B1	O88	O88	-	-	H51	-	-	-	NextSeq	January, 2017	Unicycler v0.4.8	March, 2020	4970314	118	MWIR00000000.2
ONE90	ECPET03	OneBR	Escherichia coli	Brazil	Southeast	São Paulo (SP)	2017	Animal	Rectal swab	Vulture	ST212	IncFII		F33:A-:B-					blaTEM-141, blaCTX-M-55	-	-	-	-	-	-	-	-	-	-	gyrA-S83L	tehA, emrD, mvrC, mdtN, phnP, phnO, phnN, phnM, phnL, phnK, phnJ, phnI, phnH, phnG, phnF, phnE, phnd, phnC, acrE, acrf, mdtK, yjiO, emrK, mdtE, mdtF, tolC, tehB, silP, silA, silB, silF, silC, silR, silS, silE, arsR, arsB, arsC	ecpA, ecpB, ecpC, ompA, hcp1/tssD1, tssM, tssA, tssL, tssJ, fha, tssG, tssF, tssC, tssB, hcp2/tssD2, fimD, fimC, fimI, fimE, gad, iss, lpfA, ompT, papC, traT	fimH38	B1	O18ac	O185	-	-	H49	-	-	-	NextSeq	January, 2017	Unicycler v0.4.8	March, 2020	4931337	117	PQET00000000.2
ONE91	ECPET11	OneBR	Escherichia coli	Brazil	Southeast	São Paulo (SP)	2017	Animal	Rectal swab	Nasua	ST744	IncFIB-like, IncX1-like, IncFII		F16:A-:B1					blaTEM-141, blaCTX-M-55	cmlA1 , catA1	-	-	fosA3	-	tet(B)	dfrA17	sul1, sul2	aadA2, aadA1, aadA5, aph(3')-Ia, aph(6)-Id, aph(3'')-Ib, aac(3)-IId	-	gyrA-S83L, gyrA-D87N, parC-S80I, parC-A56T	mdtK, tehA, emrD, emrK, yjiO, mdtE, mdtF, tolC, acrE, acrf, mdtN, phnP, phnO, phnN, phnM, phnL, phnK, phnJ, phnI, phnH, phnG, phnF, phnE, phnd, phnC, tehB, arsR, arsB, arsC, merR	entB, ecpD, ecpC, ecpB, ecpA, fimB, fimE, fimI, fimC, fimD, tssC, tssB, hcp2/tssD2, iroB, iroC, iroD, iroE, cib, cma, cvaC, gad, hlyF, iroN, iss, ompT, sitA, traT	fimH54	A	-	-	-	-	H10	-	-	-	NextSeq	January, 2017	Unicycler v0.4.8	March, 2020	4899397	197	PQEU00000000.2
ONE92	ECPET13	OneBR	Escherichia coli	Brazil	Southeast	São Paulo (SP)	2017	Animal	Rectal swab	Owl	ST212	IncFII		F33:A-:B-					blaTEM-141, blaCTX-M-55	-	-	-	-	-	-	-	-	-	-	gyrA-S83L	tehA, emrD, mdtN, phnP, phnO, phnN, phnM, phnL, phnK, phnJ, phnI, phnH, phnG, phnF, phnE, phnd, phnC, acrE, acrf, mdtK, yjiO, mvrC, emrK, mdtE, mdtF, tolC, tehB, silP, silA, silB, silF, silC, silR, silS, silE, arsR, arsB, arsC	ecpA, ecpB, ecpC, hcp2/tssD2, tssB, tssC, tssF, tssG, fha, tssJ, tssL, tssM, tssA, hcp1/tssD1, ompA, fimD, fimC, fimI, fimE, gad, iss, lpfA, ompT, papC, traT	fimH38	B1	O18ac	O185	-	-	H49	-	-	-	NextSeq	January, 2017	Unicycler v0.4.8	March, 2020	4933290	115	PQEV00000000.2
ONE93	ECPET31	OneBR	Escherichia coli	Brazil	Southeast	São Paulo (SP)	2017	Animal	Rectal swab	Nasua	ST58	IncHI2, IncHI2A, IncFIA				2			blaCTX-M-2	-	-	-	-	-	tet(A)	dfrA7	sul1, sul2	aadA1, aac(3)-IV, aph(4)-Ia, aph(6)-Id, aph(3'')-Ib	-	-	tehA, tolC, phnC, phnd, phnE, phnF, phnG, phnH, phnI, phnJ, phnK, phnL, phnM, phnN, phnO, phnP, mdtN, acrE, acrf, mvrC, qacE, yjiO, mdtK, emrD, emrK, mdtE, mdtF, tehB, terD, terC, merR, arsR, arsB, arsC	ecpD, ecpC, ecpB, ecpA, fimG, fimD, fimC, fimI, fimE, hcp2/tssD2, tssB, tssC, tssF, tssG, tssJ, tssM, tssA, hcp1/tssD1, iss, lpfA, ompT, traT	fimH54	B1	O78	O78	-	-	H21	-	-	-	NextSeq	January, 2017	Unicycler v0.4.8	January, 2020	5212219	148	PQEW00000000.2
ONE94	ECPET36	OneBR	Escherichia coli	Brazil	Southeast	São Paulo (SP)	2017	Animal	Rectal swab	Nasua	ST1251	IncHI2A, IncHI2, p0111-like				1			blaOXA-1, blaTEM-1B, blaCTX-M-15	catA1	-	-	-	-	tet(A)	dfrA1, dfrA14	sul2	aadA1,aph(6)-Id, aph(3'')-Ib, aac(3)-IIa	qnrB1, aac(6')-Ib-cr	-	phnC, phnd, phnE, phnF, phnG, phnH, phnI, phnJ, phnK, phnL, phnM, phnN, phnO, phnP, mdtN, mdtK, tolC, mdtF, mdtE, acrf, acrE, tehA, yjiO, emrD, emrK, terD, terC, arsC, arsB, arsR, tehB	entB, fimG, ecpA, ecpB, ecpC, ecpD, espY2	fimH400	A	O130	O130	-	-	H26	-	-	-	NextSeq	January, 2017	Unicycler v0.4.8	January, 2020	4972330	173	PQEX00000000.2
ONE95	ICBUR6	OneBR	Escherichia coli	Brazil	Southeast	São Paulo (SP)	2017	Animal	Rectal swab	Vulture	ST1158	IncFIB-like, Col		F64:A-:B27					blaCTX-M-2	catA1	-	-	-	-	tet(B)	-	sul1, sul2	aadA1, aph(3')-Ia, aph(6)-Id, aph(3'')-Ib	qnrB19	-	emrD, tehA, mvrC, yjiO, mdtE, mdtF, qacE, qacEdelta1, emrK, mdtK, acrE, acrf, tolC, mdtN, phnP, phnO, phnN, phnM, phnL, phnK, phnJ, phnI, phnH, phnG, phnF, phnE, phnd, phnC, tehB, arsR, arsB, arsC, merR, terD, terC	ecpR, ecpA, ecpB, ecpC, ecpD, fimE, fimI, fimC, fimD, fimF, shuA, shuT, chuU, chuV, papG, papF, papK, papJ, papD, iutA, papC, astA, entB, kpsM, kpsT, kpsD, papI, papB, cea, chuA, cia, eilA, etsC, hlyF, hra, iha, iss, iucC, kpsE, kpsMII_K1, neuC, ompT, papA_F20, sitA, traT	fimH47	E	O17/O77	O17/O44	-	-	H34	-	-	-	NextSeq	December, 2017	Unicycler v0.4.8	March, 2020	5537465	269	PPCS00000000.2
ONE96	ICBUR15	OneBR	Escherichia coli	Brazil	Southeast	São Paulo (SP)	2017	Animal	Rectal swab	Vulture	ST38								blaCTX-M-14	-	-	-	-	-	-	-	sul2	aph(6)-Id, aph(3'')-Ib	-	gyrA-S83L, gyrA-D87Y, parC-S80I	acrf, acrE, emrK, emrD, tolC, mdtE, mdtF, tehA, mdtK, mvrC, phnC, phnd, phnE, phnF, phnG, phnH, phnI, phnJ, phnK, phnL, phnM, phnN, phnO, phnP, mdtN, arsR, arsB, arsC, tehB	ybtS, ybtX, ybtQ, ybtP, ybtA, irp2, irp1, ybtU, ybtT, ybtE, fyuA, entB, ecpD, ecpC, ecpB, ecpA, ecpR, shuA, shuT, chuV, fimH, fimG, fimF, fimD, fimC, fimI, fimE, fimB, astA, tssC, tssJ, tssL, hcp1/tssD1, iroD, iroE, afaD, chuA, eilA, iss, kpsE, kpsMII_K5	fimH5	D	O86	O86	-	-	H18	-	-	-	NextSeq	December, 2017	Unicycler v0.4.8	March, 2020	5127948	160	PPCU00000000.2
ONE97	ICBUR20	OneBR	Escherichia coli	Brazil	Southeast	São Paulo (SP)	2017	Animal	Rectal swab	Vulture	ST38								blaCTX-M-14	-	-	-	-	-	-	-	sul2	aph(6)-Id, aph(3'')-Ib	-	gyrA-S83L, gyrA-D87Y, parC-S80I	emrK, emrD, tolC, mdtK, mdtF, mdtE, tehA, mvrC, mdtN, phnP, phnO, phnN, phnM, phnL, phnK, phnJ, phnI, phnH, phnG, phnF, phnE, phnd, phnC, acrf, acrE, arsC, arsB, arsR, tehB	ecpD, ecpC, ecpB, ecpA, ecpR, entB, ybtS, ybtX, ybtQ, ybtP, ybtA, irp2, irp1, ybtU, ybtT, ybtE, fyuA, chuV, shuT, shuA, fimB, fimE, fimI, fimC, fimD, fimF, fimG, fimH, tssC, tssJ, tssL, hcp1/tssD1, iroE, iroD, afaD, astA, chuA, eilA, iss, kpsE, kpsMII_K5	fimH5	D	O86	O86	-	-	H18	-	-	-	NextSeq	December, 2017	Unicycler v0.4.8	March, 2020	5128728	174	PPCT00000000.2
ONE98	13B	OneBR	Escherichia coli	Brazil	Southeast	Bragança Paulista (SP)	2015	Animal	Rectal swab	-	ST90	IncY, IncFIA, IncFII, IncFIB-like		F1:A1:B49					blaTEM-1B, blaCTX-M-15	-	-	-	-	-	tet(A), tet(B)	dfrA17, dfrA8	sul1, sul2	aadA5, aph(3'')-Ib, aph(6)-Id, aac(3)-IId, aph(3')-Ia	-	gyrA-S83L, gyrA-D87N, parC-S80I	mdtK, mdtF, mdtE, emrD, yjiO, tehA, mvrC, phnC, phnd, phnE, phnF, phnG, phnH, phnI, phnJ, phnK, phnL, phnM, phnN, phnO, phnP, mdtN, acrf, acrE, tolC, emrK, arsC, arsB, arsR, tehB, merR	espL1, fimG, fimD, fimC, fimI, fimE, fimB, ecpD, ecpC, ecpB, ecpA, hcp1/tssD1, cib, iss, sitA	fimH142	C	-	-	O8	-	H9	-	-	-	MiSeq	November, 2016	Unicycler v0.4.8	January, 2020	5209552	177	NBCL00000000.2
ONE99	CF111	OneBR	Escherichia coli	Brazil	Southeast	São Paulo (SP)	2016	Food	Meat	Chicken	ST1850	IncI1, IncX4, IncFIB-like		F18:A6:B1			12		blaTEM-1A, blaCMY-2	-	mcr-1.1	-	-	Inu(A)	-	-	-	aadA12, aph(3')-Ia	-	-	tolC, acrE, mdtF, mdtE, emrD, yjiO, emrK, sugE, tehA, mvrC, mdtK, acrf, phnC, phnd, phnE, phnF, phnG, phnH, phnI, phnJ, phnK, phnL, phnM, phnN, phnO, phnP, mdtN, arsC, arsB, arsR, merR, tehB	gspL, entC, entB, fimE, fimI, fimC, fimD, ecpD, ecpC, ecpB, ecpA, iroE, iroD, iroC, iroB, iutA, espL1, cib, cvaC, etsC, gad, hlyF, iroN, iss, iucC, mchF, ompT, sitA, traT, tsh, usp	fimH1113	A	-	-	O9	O9	H10	-	-	-	NextSeq	January, 2017	Unicycler v0.4.8	March, 2020	4988090	114	MUIP00000000.2
ONE100	CF341	OneBR	Escherichia coli	Brazil	Southeast	São Paulo (SP)	2016	Food	Meat	Chicken	ST88	IncI1, IncX4, IncFIB-like		F24:A-:B1			-		blaCTX-M-2	-	mcr-1.1	-	-	-	tet(A)	-	sul1, sul2, sul3	aadA1, aac(3)-VIa, aadA2	-	-	emrK, mdtK, tolC, acrf, acrE, yjiO, mdtF, mdtE, qacE, phnC, phnd, phnE, phnF, phnG, phnH, phnI, phnJ, phnK, phnL, phnM, phnN, phnO, phnP, mdtN, tehA, emrD, mvrC, arsC, arsB, arsR, merR, tehB	espL1, fyuA, ybtE, ybtT, ybtU, irp1, irp2, ybtA, ybtP, ybtQ, ybtX, ybtS, fimB, fimE, fimI, fimC, fimD, hcp2/tssD2, tssB, tssC, tssF, tssG, fha, tssJ, tssL, clpV/tssH, tssM, tssA, hcp1/tssD1, ecpD, ecpC, ecpB, ecpA, iutA, etsC, gad, hlyF, iss, iucC, lpfA, ompT, papC, sitA, traT	fimH39	C	-	-	O9	O9	H17	-	-	-	NextSeq	January, 2017	Unicycler v0.4.8	March, 2020	5091627	113	MUIQ00000000.2
ONE101	47VL	OneBR	Escherichia coli	Brazil	Southeast	Bragança Paulista (SP)	2014	Animal	Rectal swab	-	ST90	IncY, IncFII, IncFIA, IncFIB-like		F1:A1:B49					blaCTX-M-15, blaTEM-1B	-	-	-	-	mph(A)	tet(B)	dfrA17	sul1, sul2	aadA5, aph(3'')-Ib, aph(6)-Id, aac(3)-IId , aph(3')-Ia	-	gyrA-S83L, gyrA-D87N, parC-S80I	emrK, mdtF, mdtE, emrD, yjiO, tehA, mdtK, mvrC, mdtN, phnP, phnO, phnN, phnM, phnL, phnK, phnJ, phnI, phnH, phnG, phnF, phnE, phnd, phnC, tolC, acrE, acrf, arsC, arsB, arsR, tehB	fimG, fimD, fimC, fimI, fimE, fimB, espL1, hcp1/tssD1, ecpD, ecpC, ecpB, ecpA, iss, sitA	fimH142	C	-	-	O8	-	H9	-	-	-	MiSeq	October, 2015	Unicycler v0.4.8	March, 2020	5019544	159	LYPE00000000.1
ONE104	Ec6M	OneBR	Escherichia coli	Brazil	Southeast	Santos (SP)	2016	Food	Seafood	Mussels	ST38	IncFII		F2:A-:B-					blaCTX-M-27	-	-	-	-	mph(A)	tet(A)	dfrA17	sul1, sul2	aadA5, aph(3'')-Ib, aph(6)-Id	-	-	mdtK, acrf, acrE, mdtF, mdtE, emrK, tehA, yjiO, tolC, phnC, phnd, phnE, phnF, phnG, phnH, phnI, phnJ, phnK, phnL, phnM, phnN, phnO, phnP, mdtN, emrD, arsC, arsB, arsR, tehB	ybtS, ybtX, ybtQ, ybtP, ybtA, irp2, irp1, ybtU, ybtT, ybtE, fyuA, entB, ecpA, ecpR, chuV, shuT, shuA, ecpD, ecpC, ecpB, tssC, tssJ, tssL, hcp1/tssD1, kpsD, draA, draB, draC, draP, aap, afaA, afaB, afaC, afaD, afaE, capU, chuA, eatA, eilA, iss, kpsE, kpsMII_K5, traT	-	D	O86	O86	-	-	H18	-	-	-	NextSeq	January, 2017	Unicycler v0.4.8	March, 2020	5587717	298	NCWA00000000.1
ONE110	ESP110	OneBR	Escherichia coli	Brazil	Southeast	Ibiuna (SP)	2016	Food	Vegetable	Spinach	ST4012	IncFIB-like, IncFIA		F22:A1:B1					blaCTX-M-15, blaTEM-1B	cmlA1, floR	-	-	-	erm(B)	tet(A)	dfrA17	sul2	aac(3)-IId, aac(6')-Ib3, aadA5, aph(3'')-Ib, aph(6)-Id	aac(6')-Ib-cr	gyrA-S83L, gyrA-D87Y, parC-S80I	tehA, yjiO, mvrC, phnd, phnC, mdtN, phnP, phnO, phnN, phnM, phnL, phnK, phnJ, phnI, phnH, phnG, phnF, emrK, tolC, mdtE, mdtF, mdtK, acrE, acrf, emrD, tehB, arsR, arsB, arsC	ecpD, ecpC, ecpB, ecpA, papB, papI, entB, ompA, gad, hra, iss, papA_F19, traT	-	A	-	-	O8	-	H4	-	-	-	MiSeq	Unknown	SPAdes v. NOV-2017; A5-Miseq v. NOV-2017	November, 2017	4913069	142	GCA_002901385.1
ONE111	REP215	OneBR	Escherichia coli	Brazil	Southeast	Piedade (SP)	2016	Food	Vegetable	Cabbage	ST648	IncFIA, IncFIB, IncFII, IncI2-like, Col156-like, Col, ColRNAI		F1:A6:B20					blaCTX-M-15, blaTEM-1B, blaOXA-1	-	-	-	-	mph(A), erm(B)	-	dfrA17	sul1	aadA5, aac(3)-IIa	aac(6')-Ib-cr	parC-S80I	yjiO, mdtF, mdtE, mvrC, mdtN, phnP, phnO, phnN, phnM, phnL, phnK, phnJ, phnI, phnH, phnG, phnF, phnE, phnd, phnC, emrD, acrE, acrf, mdtK, tehA, tolC, emrK, arsC, arsB, arsR, tehB	senB, kpsD, sat, iutA, iucB, iucA, hcp1/tssD1, tssJ, tssC, tssB, ybtS, ybtX, ybtQ, ybtP, ybtA, irp2, irp1, ybtU, ybtT, ybtE, fyuA, chuV, chuU, chuT, ompA, ecpR, ecpA, ecpB, ecpC, ecpD, ecpE, papB, entB, entC, fepB, chuA, eilA, iucC, kpsE, kpsMII_K4, lpfA, ompT, papA_F43, senB, traT, yfcV	-	F	-	-	-	-	H6	-	-	-	MiSeq	Unknown	SPAdes v. NOV-2017; A5-Miseq v. NOV-2017	November, 2017	5417616	153	GCA_002901295.1
ONE112	REP237	OneBR	Escherichia coli	Brazil	Southeast	Piedade (SP)	2016	Food	Vegetable	Cabbage	ST38	IncFIA, Col156-like							blaCTX-M-15, blaOXA-1	-	-	-	-	mph(A)	tet(B)	dfrA17	sul1	aadA5	aac(6')-Ib-cr	gyrA-S83L	tehA, mdtE, mdtF, emrD, mdtN, phnP, phnO, phnN, phnM, phnL, phnK, phnJ, phnI, phnH, phnG, phnF, phnE, phnd, phnC, acrf, acrE, tolC, emrK, mdtK, tehB, arsR, arsB, arsC	papB, senB, kpsD, draP, draC, draB, draA, iutA, tssC, tssJ, tssL, hcp1/tssD1, ybtS, ybtX, ybtQ, ybtP, ybtA, irp2, irp1, ybtU, ybtT, ybtE, fyuA, fimB, fimE, fimI, fimC, fimD, fimF, fimG, fimH, shuA, shuT, chuV, entB, ecpR, ecpA, ecpB, ecpC, ecpD, afaA, afaB, afaC, afaD, afaE, chuA, eilA, iucC, kpsE, kpsMII_K4, papA_F43, traT	fimH5	D	O86	O86	-	-	H18	-	-	-	MiSeq	Unknown	SPAdes v. NOV-2017	Novmber, 2017	5248322	171	GCA_002901285.1
1854	1854	NCBI	Escherichia coli	Brazil	Southeast	São Paulo (SP)	2013	Human	Fistula fluid	Human	ST90	IncC, IncFII, IncFIA, IncFIB-like, IncX3, IncU, IncN	3	F1:A1:B49				5	blaCTX-M-14, blaCTX-M-15, blaCTX-M-2, blaKPC-2, blaTEM-1B	-	-	-	-	erm(42), mph(A)	tet(A), tet(B), tet(G)	dfrA12, dfrA17, dfrA25	-	aadA1, aadA2, aadA5, aac(3)-VIa, aac(3)-IId , aph(3'')-Ib, aph(3')-Ia, aph(6)-Id, rmtB	qnrB2	gyrA-S83L, gyrA-D87N, parC-S80I	mvrC, tehA, emrK, phnC, phnd, phnE, phnF, phnG, phnH, phnI, phnJ, phnK, phnL, phnM, phnN, phnO, phnP, acrE, acrf, yjiO, emrD, mdtF, mdtE, tolC, mdtN, mdtK, tehB, arsC, arsB, arsR	fimG, fimD, fimC, fimI, ecpA, ecpB, ecpC, ecpD, hcp1/tssD1, fimB, fimE, espL1, iss, sitA, traT	fimH142	C	-	-	O8	-	H9	-	-	-	MiSeq	Unknown	SPAdes v. 3.11.1	2018	5367984	580	GCA_011812765.1
4487	4487	NCBI	Escherichia coli	Brazil	Southeast	São Paulo (SP)	2016	Human	Feces	Human	ST744	IncFIB-like, IncX4, IncI1		F18:A-:B1			12		blaCMY-2, blaOXA-1, blaTEM-1B	catA1	mcr-1.1	-	-	mph(A)	tet(B)	dfrA14, dfrA17	sul1, sul2	aac(3)-VIa, aadA1, aadA5, aph(3'')-Ib, aph(3')-Ia, aph(6)-Id	aac(6')-Ib-cr	gyrA-S83L, gyrA-D87N, parC-S80I, parC-A56T	mdtN, phnP, phnO, phnN, phnM, phnL, phnK, phnJ, phnI, phnH, phnG, phnF, phnE, phnd, phnC, acrf, acrE, tolC, mdtK, tehA, emrD, emrK, yjiO, mdtF, mdtE, sugE, tehB, arsC, arsB, arsR, merR	manC, manB, entB, ecpA, ecpB, ecpC, ecpD, fimB, fimE, fimI, fimC, fimD, tssC, tssB, hcp2/tssD2, iroB, iroC, iroD, iroE, cib, cma, etsC, gad, hlyF, iroN, iss, iucC, iutA, ompT, sitA, traT, tsh	fimH54	A	-	-	-	-	H9	-	-	-	MiSeq	Unknown	SPAdes v. 3.11.1	2018	5026487	175	GCA_011812785.1
4488	4488	NCBI	Escherichia coli	Brazil	Southeast	São Paulo (SP)	2016	Human	Feces	Human	ST744	IncFIB-like, IncX4, IncI1		F18:A-:B1			12		blaCMY-2, blaOXA-1, blaTEM-1B	catA1	mcr-1.1	-	-	mph(A)	tet(B)	dfrA14, dfrA17	sul1, sul2	aac(3)-VIa, aadA1, aadA5, aph(3'')-Ib, aph(3')-Ia, aph(6)-Id	aac(6')-Ib-cr	gyrA-S83L, gyrA-D87N, parC-S80I, parC-A56T	phnC, phnd, phnE, phnF, phnG, phnH, phnI, phnJ, phnK, phnL, phnM, phnN, phnO, phnP, mdtN, acrf, acrE, tolC, mdtK, tehA, emrD, emrK, yjiO, mdtF, mdtE, sugE, tehB, arsC, arsB, arsR, merR	manC, manB, entB, ecpA, ecpB, ecpC, ecpD, tssC, tssB, hcp2/tssD2, fimB, fimE, fimI, fimC, fimD, iroE, iroD, iroC, iroB, iutA, cib, cma, etsC, gad, hlyF, iroN, iss, iucC, ompT, sitA, traT, tsh	fimH54	A	-	-	-	-	H9	-	-	-	MiSeq	Unknown	SPAdes v. 3.11.1	2018	5026870	175	GCA_011812795.1
4516	4516	NCBI	Escherichia coli	Brazil	Southeast	São Paulo (SP)	2016	Human	Secretion	Human	Unknown	IncFII, IncFIB-like, IncX1-like, IncI1, IncR, IncFIA, IncX4		F1:A1:B1			13		blaCTX-M-8, blaTEM-1B	floR	mcr-1.1	-	-	Inu(F)	tet(A)	dfrA12	sul3	aadA2b, aph(3')-Ia	qnrS1	-	mdtF, mdtE, phnC, phnd, phnE, phnF, phnG, phnH, phnI, phnJ, phnK, phnL, phnM, phnN, phnO, phnP, emrK, acrf, acrE, tolC, yjiO, mdtN, mdtK, tehA, emrD, arsC, arsB, arsR, silP, silA, silB, silF, silC, silR, silS, silE, tehB	iutA, fimB, fimE, fimI, fimC, hcp2/tssD2, entB, hcp1/tssD1, tssA, tssM, ecpA, ecpB, ecpD, clpV/tssH, tssL, tssJ, fha, tssG, tssF, tssC, cia, iss, iucC, iutA, ompT, sitA, traT	fimH542-like	A	-	-	-	-	H9	-	-	-	MiSeq	Unknown	SPAdes v. 3.11.1	2018	5026602	783	GCA_011812805.1
4602	4602	NCBI	Escherichia coli	Brazil	Southeast	São Paulo (SP)	2016	Human	Urine	Human	ST131	IncX1-like, IncFIA, Col, IncFII		F1:A2:B20					blaTEM-1B	-	-	-	-	mph(A)	tet(A)	-	sul2	aac(3)-IId, aph(6)-Id	-	parC-S80I, parC-E84V	mdtK, emrD, tolC, mdtE, mdtF, acrE, acrf, yjiO, phnC, phnd, phnE, phnF, phnG, phnH, phnI, phnJ, phnK, phnL, phnM, phnN, phnO, phnP, mdtN, tehA, emrK, mvrC, arsC, tehB	ecpE, ecpD, ecpB, ecpA, ecpR, kpsD, chuS, chuT, chuW, chuX, chuY, chuU, chuV, entB, entE, entC, fepB, fepC, entF, fes, fepA, fimG, fimD, fimC, fimI, fimE, aslA, ybtS, ybtX, ybtQ, ybtP, ybtA, irp2, irp1, ybtU, ybtT, ybtE, fyuA, sat, iucB, iucA, papB, chuA, cia, gad, iha, iss, iucC, iutA, kpsE, kpsMII_K5, ompT, papA_F43, sitA, traT, yfcV	fimH30	B2	O25	O25	-	-	H4	-	-	-	IonTorrent	Unknown	SPAdes v. 3.11.1	2018	5159898	227	GCA_006517505.1
5134	5134	NCBI	Escherichia coli	Brazil	Southeast	São Paulo (SP)	2017	Human	Urine	Human	ST69	Col156-like, IncX4, IncFII		F29:A-:B10					blaTEM-1B	-	mcr-1.1	-	-	mph(A)	-	dfrA17	sul1, sul2	aadA5	-	-	mdtK, emrK, mdtN, phnP, phnO, phnN, phnM, phnL, phnK, phnJ, phnI, phnH, phnG, phnF, phnE, phnd, phnC, tehA, acrf, acrE, mdtE, mdtF, tolC, emrD, yjiO, tehB, arsA, arsB, arsC	ecpR, ecpA, ecpB, ecpD, ybtS, ybtX, ybtQ, ybtP, ybtA, irp2, irp1, ybtU, ybtT, ybtE, fyuA, shuA, shuT, chuU, chuV, entB, ompA, fimB, fimE, fimI, fimC, fimD, kpsD, sat, iutA, iucD, iucC, iucB, iucA, iroD, iroE, papX, papG, papF, papE, papK, papJ, papD, papC, papH, papA, papB, papI, hlyC, hlyA, hlyB, hlyD, senB, afaD, chuA, eilA, iha, iss, kpsE, kpsMII, lpfA, ompT, papA_F7-2, sitA, traT	fimH27	D	O17/O77	O17/O44	-	-	H18	-	-	-	MiSeq	Unknown	SPAdes v. 3.11.1	2019	5401706	284	GCA_011812865.1
5135	5135	NCBI	Escherichia coli	Brazil	Southeast	São Paulo (SP)	2017	Human	Urine	Human	ST48	IncI2, IncI1, IncFIB-like, IncC	-	F18:A-:B1			21		blaCTX-M-2	-	mcr-1.1	-	-	-	-	-	sul1	aadA1, ant(2")-Ia	-	gyrA-S83L	mdtK, mvrC, emrK, yjiO, mdtN, emrD, acrE, acrf, phnC, phnd, phnE, phnF, phnG, phnH, phnI, phnJ, phnK, phnL, phnM, phnN, phnO, phnP, mdtE, mdtF, tehA, qacE, tolC, arsR, arsB, arsC, tehB, merR	entB, ecpA, ecpB, ecpC, ecpD, iroB, iroC, iroD, iroE, fimB, fimE, fimI, fimC, afaD, cea, cia, cvaC, etsC, gad, hlyF, hra, iroN, iss, iucC, iutA, kpsE, kpsMIII_K96, mchF, ompT, sitA, traT, tsh	fimH34	A	O6	-	-	-	H16	-	-	-	MiSeq	Unknown	SPAdes v. 3.11.1	2019	5248537	394	GCA_012726245.1
5136	5136	NCBI	Escherichia coli	Brazil	Southeast	São Paulo (SP)	2017	Human	Urine	Human	ST354	p0111-like, IncX4							blaTEM-1B	-	mcr-1.1	-	-	mph(B)	tet(A)	dfrA1	sul1, sul2	aadA1, ant(2'')-Ia, aph(3'')-Ib, aph(6)-Id	-	parC-S80I, parC-E84G	yjiO, tolC, acrE, acrf, mdtE, mdtF, emrK, mdtK, mdtN, phnP, phnO, phnN, phnM, phnL, phnK, phnJ, phnI, phnH, phnG, phnF, phnE, phnd, phnC, tehA, emrD, silP, silA, silB, silF, silC, silR, silS, silE, arsR, arsB, arsC, tehB, merR	ibeA, fimF, fimD, fimC, fimI, fimE, fimB, shuA, chuT, chuW, chuU, chuV, fepA, fes, fepB, entE, entB, ecpD, ecpC, ecpB, ecpA, ecpR, sfaX, kpsD, air, chuA, cma, eilA, gad, hra, ibeA, kpsE, kpsM_K15, lpfA, mchF, traT, usp, yfcV	fimH58	F	O25	O25	-	-	H34	-	-	-	MiSeq	Unknown	SPAdes v. 3.11.1	2019	5313353	246	GCA_011812905.1
5137	5137	NCBI	Escherichia coli	Brazil	Southeast	São Paulo (SP)	2018	Human	Urine	Human	ST57	IncFIB-like, IncI2		F18:A-:B1					blaCTX-M-2	-	mcr-1.5	-	-	-	-	dfrA1	sul1, sul2	aadA1, ant(2'')-Ia	-	parC-S80I, gyrA-S83L, gyrA-D87N, pmrB-V161G	mdtE, mdtF, mdtK, acrE, acrf, mvrC, tolC, emrK, yjiO, tehA, emrD, mdtN, phnP, phnO, phnN, phnM, phnL, phnK, phnJ, phnI, phnH, phnG, phnF, phnE, phnd, phnC, qacE, arsR, arsB, arsC, tehB, merR	espX2, entC, shuS, shuA, shuT, shuX, shuY, chuU, chuV, gspH, gspI, gspL, ecpR, ecpA, ecpB, ecpC, ecpD, espL4, fimB, fimE, fimI, fimC, fimD, fimG, fyuA, ybtE, ybtT, ybtU, irp1, irp2, ybtA, ybtP, ybtQ, ybtX, ybtS, hcp2/tssD2, tssB, tssC, tssF, fha, tssJ, tssL, tssM, tssA, espR1, iroC, iroD, iroE, iutA, chuA, cma, etsC, hlyF, hra, iroN, iss, iucC, ompT, sitA, traT, tsh	fimH27	E	O159	O159	-	-	H25	-	-	-	MiSeq	Unknown	SPAdes v. 3.11.1	2019	5621877	372	GCA_011812915.1
7469	7469	NCBI	Escherichia coli	Brazil	South	Porto Alegre (RS)	2019	Human	Catheter	Human	ST648	IncC, IncFII-like, IncFIA, IncFIB-like	3	F48:A1:B49					blaCTX-M-15, blaIMP-1, blaOXA-1	-	-	-	-	mph(A), mph(E), msr(E)	tet(B)	dfrA17, dfrA12	sul1, sul2	aadA1, aadA2, aadA5, aac(6')-Ib3	aac(6')-Ib-cr, qnrA1	parC-S80I	yjiO, mdtK, emrK, mvrC, mdtN, phnP, phnO, phnN, phnM, phnL, phnK, phnJ, phnI, phnH, phnG, phnF, phnE, phnd, phnC, mdtF, mdtE, tehA, tolC, acrE, acrf, emrD, qacE, arsC, arsB, arsR, tehB	entB, entC, fepB, fimD, fimC, fimI, fimE, fimB, chuV, chuU, chuT, ompA, fyuA, ybtE, ybtT, ybtU, irp1, irp2, ybtA, ybtP, ybtQ, ybtX, ybtS, ecpR, ecpA, ecpB, ecpC, ecpD, ecpE, hcp1/tssD1, tssJ, tssC, tssB, chuA, eilA, gad, iss, kpsE, kpsMII, lpfA, ompT, traT, yfcV	fimH27	F	O1	O1	-	-	H6	-	-	-	MiSeq	Unknown	SPAdes v. 3.9	October, 2019	5493257	160	GCA_009799765.1
39764	39764	NCBI	Escherichia coli	Brazil	Southeast	São José do Rio Preto (SP)	2014	Food	Meat	Chicken	ST345	IncX1-like, IncFIB-like, IncI1		F16:A-:B1			-		blaCTX-M-15, blaTEM-1B	cmlA1	-	-	-	-	tet(A)	dfrA12	sul3, sul2	aadA1, aadA2, aph(3')-Ia, aph(3'')-Ib, aph(6)-Id	qnrS1	gyrA-S83L	phnC, phnd, phnE, phnF, phnG, phnH, phnI, phnJ, phnK, phnL, phnM, phnN, phnO, phnP, mdtN, yjiO, emrK, mdtK, emrD, tolC, tehA, mdtF, mdtE, acrE, silP, silA, silB, silF, silC, silR, silS, silE, tehB, arsC, arsB, arsR	ecpD, ecpC, ecpA, fimE, fimC, fimD, iroB, iroC, iroD, iroE, iroN, hcp1/tssD1, tssA, tssB, hcp2/tssD2, rhs/PAAR, iutA, astA, cib, cma, cvaC, gad, hlyF, iss, iucC, lpfA, ompT, sitA	fimH1368	B1	O45	O45	-	-	H32	-	-	-	NextSeq	Unknown	Velvet v. 1.2.1	Unknown	5005326	136	GCA_002154295.1
10E	10E	NCBI	Escherichia coli	Brazil	South	Curitiba (PR)	2012	Animal	Liver	Horse	ST44	IncI1, IncFIA, IncM1, IncFIB-like		F36:A4:B1			-		blaCTX-M-15, blaOXA-1, blaOXA-9, blaTEM-1A	-	-	-	-	mph(A)	tet(B)	dfrA17, dfrA22	sul1, sul2	aac(6')-Ib3, aadA1, aadA5, aph(3'')-Ib, aph(6)-Id, rmtD	aac(6')-Ib-cr	gyrA-S83L, gyrA-D87N, parC-S80I, parE-S458T	tehA, mvrC, acrE, acrf, mdtN, phnP, phnO, phnN, phnM, phnL, phnK, phnJ, phnI, phnH, phnG, phnF, phnE, phnd, phnC, mdtK, emrK, tolC, emrD, mdtE, mdtF, yjiO, qacE, tehB, arsR, arsB, arsC	ecpA, ecpB, ecpC, ecpD, fimE, fimB, fimD, fimC, fimI, entB, hcp1/tssD1, tssA, tssM, clpV/tssH, tssL, tssJ, fha, tssG, tssF, tssC, tssB, hcp2/tssD2, f17d-D, f17d-C, f17A, f17G, gad, traT	fimH54	A	-	-	-	-	H4	-	-	-	NextSeq	Unknown	SPAdes v. 3.11	Unknown	5008437	250	GCA_002922925.1
1326F	1326F	NCBI	Escherichia coli	Brazil	South	Porto Alegre (RS)	2013	Human	Rectal swab	Human	ST648	IncFIB-like, IncM1, IncFIA, p0111-like, IncFII		F1:A1:B-					blaKPC-2, blaOXA-1, blaTEM-1A	catB3	-	arr-3	-	mph(A), erm(B)	tet(B)	dfrA14	sul1, sul2	aac(3)-IIa, aph(3'')-Ib, aph(6)-Id	aac(6')-Ib-cr, qnrB2	parC-S80I	emrK, tehA, acrE, acrf, mdtK, phnC, phnd, phnE, phnF, phnG, phnH, phnI, phnJ, phnK, phnL, phnM, phnN, phnO, phnP, mdtN, emrD, yjiO, mdtE, mdtF, qacE, mvrC, tolC, tehB, arsR, arsB, arsC, merR	ecpR, ecpA, ecpB, ecpC, ecpD, ecpE, ybtS, ybtX, ybtQ, ybtP, ybtA, irp2, irp1, ybtU, ybtT, ybtE, fyuA, fepB, entC, entB, ompA, hcp1/tssD1, tssJ, tssC, tssB, kpsD, chuT, chuU, chuV, iutA, chuA, eilA, iucC, kpsE, kpsMII_K5, lpfA, ompT, sitA, traT, yfcV	-	F	O1	O1	-	-	H6	-	-	-	IonTorrent	Unknown	SPAdes v. 3.1.0	November, 2014	5390401	137	GCA_001611725.1
2012-1	2012-1	NCBI	Escherichia coli	Brazil	Southeast	São Paulo (SP)	1985	Human	Feces	Human	ST29	IncFII, IncI1		F59:A-:B-			-		blaTEM-1B	-	-	-	-	-	-	-	-	-	-	gyrA-D87V	emrD, mdtK, emrK, acrf, acrE, tehA, yjiO, mdtN, phnP, phnO, phnN, phnM, phnL, phnK, phnJ, phnI, phnH, phnG, phnF, phnE, phnd, phnC, tolC, mdtE, mdtF, tehB, arsR, arsB, arsC, terD, terC	espM1, ecpA, ecpB, ecpC, ecpD, fimD, nleG7', fimE, fimI, fimC, ybtA, ybtP, ybtQ, ybtX, ybtS, hcp2/tssD2, tssB, tssC, tssF, tssG, fha, tssJ, tssL, tssA, tssM, hcp1/tssD1, ybtE, ybtT, ybtU, irp1, hlyB, paa, nleA/espI, nleH2, nleF, espW, cif, astA, cba, cia, cma, eae, espA, espB, espF, espJ, fyuA, gad, iss, lpfA, nleA, nleC, ompT, tccP, tir, traT	fimH86	B1	O26	O26	-	-	H11	-	-	-	HiSeq	Unknown	SPAdes v. 3.9.1	August, 2017	5616016	260	GCA_003651405.1
2531-13	2531-13	NCBI	Escherichia coli	Brazil	Southeast	São Paulo (SP)	1989	Human	Feces	Human	ST378	IncI					-		blaOXA-1, blaTEM-1B	catA1	-	-	-	-	tet(B)	dfrA1, dfrA8	-	-	-	-	phnC, phnd, phnE, phnF, phnG, phnH, phnI, phnJ, phnK, phnL, phnM, phnN, phnO, phnP, mdtN, acrf, acrE, emrD, mdtK, tolC, mdtF, mdtE, emrK, yjiO, tehA, terD, terC, arsC, arsB, arsR, tehB	entB, fyuA, ybtE, ybtT, ybtU, irp1, irp2, ybtA, ybtP, ybtQ, ybtX, ybtS, ecpA, ecpB, ecpC, ecpD, clpV/tssH, tssM, tssA, hcp1/tssD1, espM2, espW, iucA, iucB, iucC, iucD, iutA, espA, espF, gad, iha, tir, traT	-	A	-	-	O101	O162	H33	-	-	-	HiSeq	Unknown	SPAdes v. 3.9.1	August, 2017	5092005	376	GCA_003651425.1
2610F	2610F	NCBI	Escherichia coli	Brazil	South	Porto Alegre (RS)	2014	Human	Rectal swab	Human	ST707	IncFII, IncFIB-like		F24:A-:B1					blaNDM-1, blaTEM-1B	-	-	-	-	-	tet(A)	dfrA1	sul1, sul2	aadA1, aph(3'')-Ib, aph(6)-Id	-	gyrA-S83L, gyrA-D87N, parC-S80I	mdtK, tehA, acrE, acrf, phnC, phnd, phnE, phnF, phnG, phnH, phnI, phnJ, phnK, phnL, phnM, phnN, phnO, phnP, mdtN, tolC, emrK, emrD, yjiO, mdtE, mdtF, tehB, arsC, merR, arsR, arsB, arsC	ecpD, ecpC, ecpB, ecpA, entB, iroB, iroC, iroD, iroE, fimG, fimD, fimI, fimE, cma, cvaC, hlyF, iroN, iss, lpfA, ompT, sitA, traT	fimH60	A	O84	O84	-	-	H23	-	-	-	IonTorrent	Unknown	SPAdes v. 3.1.0	November, 2014	4982289	81	GCA_001611715.1
3431F	3431F	NCBI	Escherichia coli	Brazil	South	Porto Alegre (RS)	2014	Human	Rectal swab	Human	ST744	IncX4, IncN						15	blaKPC-2, blaTEM-1B	catA1, floR	mcr-1.1	-	-	mph(A), erm(42)	tet(A), tet(B)	-	sul2	aph(3')-Ia, aph(3'')-Ib, aph(6)-Id	-	gyrA-S83L, gyrA-D87N, parC-S80I, parC-A56T	mdtK, acrf, acrE, tolC, emrK, phnP, phnO, phnN, phnM, phnL, phnK, phnJ, phnI, phnH, phnG, phnF, phnE, phnd, phnC, mdtN, tehA, emrD, yjiO, mdtE, mdtF, tehB, arsR, arsB, arsC, silP, silA, silB, silF, silC, silR, silS, silE, merR	entB, hcp2/tssD2, tssB, tssC, fimD, fimC, fimI, fimE, fimB, ecpA, ecpB, ecpC, ecpD, astA, traT	fimH54	A	-	-	-	-	H9	-	-	-	MiSeq	Unknown	A5 v. 2	November, 2016	4895717	117	GCA_002006525.1
3522-6	3522-6	NCBI	Escherichia coli	Brazil	Southeast	São Paulo (SP)	1989	Human	Feces	Human	ST10	IncB/O/K/Z							-	-	-	-	-	-	tet(B)	-	-	-	-	-	acrf, acrE, tolC, mdtK, emrD, emrK, yjiO, tehA, mvrC, mdtE, mdtF, tehB, arsR, arsB, arsC	fimG, fimF, fimD, fimC, fimI, fimE, fimB, entB, ecpA, ecpB, ecpC, ecpD, gtrA, gtrB, ybtE, ybtT, ybtU, irp1, irp2, ybtA, ybtP, ybtQ, ybtX, ybtS, ompA, hcp1/tssD1, tssA, tssM, hlyB, senB, pet, fyuA, gad, hra, iss, kpsE, kpsMIII_K98, tir, traT	fimH43	A	O13	O13/O135	-	-	H11	-	-	-	HiSeq	Unknown	SPAdes v. 3.9.1	August, 2017	4748056	193	GCA_003651375.1
402/19	402/19	NCBI	Escherichia coli	Brazil	Southeast	São Paulo (SP)	2019	Human	Feces	Human	ST280	IncB/O/K/Z, Col							blaTEM-1C	-	-	-	-	-	-	dfrA14	sul2	aph(6)-Id, aph(3'')-Ib	qnrB19	-	mdtK, tolC, mdtF, mdtE, phnC, phnd, phnE, phnF, phnG, phnH, phnI, phnJ, phnK, phnL, phnM, phnN, phnO, phnP, mdtN, acrE, acrf, emrD, tehA, emrK, yjiO, arsC, arsB, arsR, tehB	gspM, gspL, chuV, chuU, shuY, shuX, shuA, shuS, entC, ecpR, ecpA, ecpB, ecpC, ecpD, ecpE, spa40, spa29, spa9, spa24, spa33, spa32, spa13, spa47, spa15, mxiA, mxiC, mxiD, mxiE, mxiM, mxiL, mxiN, mxiK, mxiJ, mxiI, ipgF, ipgE, icsB, ipgA, ipgB1, ipgC, ipaB, ipaC, ipaA, ipaJ, ospI, icsA/virG, virA, icsP/sopA, ospB, iucA, iucB, iucD, iutA, ospD2, ospF, senB, ospC1, ospD3/senA, ipgB2, ospD1, ipaH9.8, o…	fimH34	D	O143	O143	-	-	-	-	-	-	IonTorrent	Unknown	SPAdes v. 5.10.0.1	August, 2019	5230064	261	GCA_008180225.1
A102	A102	NCBI	Escherichia coli	Brazil	Southeast	São Paulo (SP)	2017	Animal	Feces	Anteater	ST156	IncFIA, IncHI1A, IncH1B			5				blaCTX-M-65, blaTEM-1A	cmlA1, floR	-	-	-	-	tet(B)	dfrA8, dfrA12	sul2, sul3	aac(3)-IV, aadA1, aph(3'')-Ib, aph(4)-Ia, aph(6)-Id	-	gyrA-S83L, gyrA-D87Y, parC-S80I	emrK, tehA, tolC, acrE, acrf, mdtK, mdtE, mdtF, mdtN, phnP, phnO, phnN, phnM, phnL, phnK, phnJ, phnI, phnH, phnG, phnF, phnE, phnd, phnC, emrD, yjiO, tehB, arsR, arsB, arsC, silP, silA, silB, silF, silC, silR, silS, silE	ompA, fimE, fimI, fimC, fimD, fimF, ecpD, ecpC, ecpB, ecpA, hcp1/tssD1, tssM, tssA, tssL, tssJ, fha, tssG, tssF, tssC, tssB, gad, iss, lpfA, papC	fimH1127	B1	-	-	-	-	H25	-	-	-	MiSeq	Unknown	SPAdes v. 3.9	Unknown	5114413	254	GCA_003664545.1
A117	A117	NCBI	Escherichia coli	Brazil	Southeast	São Paulo (SP)	2017	Animal	Rectal swab	Ocelot	ST4138	IncFIB-like, IncFII, Col		F2:A-:B1					blaTEM-1B	-	-	-	-	-	tet(A)	dfrA5	-	-	qnrB19	-	mdtK, emrD, tolC, phnC, phnd, phnE, phnF, phnG, phnH, phnI, phnJ, phnK, phnL, phnM, phnN, phnO, phnP, mdtN, yjiO, tehA, mdtE, mdtF, acrf, acrE, emrK, tehB, arsR, arsB, arsC, merR	ecpD, ecpC, ecpB, ecpA, galF, fimG, fimD, fimC, fimI, fimE, fyuA, ybtE, ybtT, ybtU, irp1, ybtA, ybtP, ybtQ, ybtX, ybtS, iroB, iroC, iroD, iroE, hcp2/tssD2, tssB, tssC, tssF, tssG, tssJ, tssA, tssM, hcp1/tssD1, iutA, cia, cvaC, etsC, gad, iroN, irp2, iss, iucC, lpfA, mchF, ompT, sitA, traT	fimH30	B1	-	-	O8	-	H25	-	-	-	MiSeq	Unknown	SPAdes v. 3.9	Unknown	4938860	120	GCA_009707875.1
A240	A240	NCBI	Escherichia coli	Brazil	Southeast	São Paulo (SP)	2019	Animal	Uterus	Elephant	ST410	IncFIA, IncHI1A, IncH1B, IncI1			2		113		blaCTX-M-8, blaTEM-1B	floR	-	-	-	Inu(G)	tet(B)	dfrA12	sul2	aac(3)-IId, aadA2, aph(3'')-Ib, aph(3')-Ia, aph(6)-Id	-	gyrA-S83L, gyrA-D87N, parC-S80I	tolC, mdtK, emrK, emrD, acrf, acrE, tehA, mdtN, phnP, phnO, phnN, phnM, phnL, phnK, phnJ, phnI, phnH, phnG, phnF, phnE, phnd, phnC, yjiO, mvrC, mdtF, mdtE, silP, silA, silB, silF, silC, silR, silS, silE, tehB, arsC, arsB, arsR, merR	papB, papD, papJ, papK, sfaX, fimG, fimD, fimC, fimI, fimE, ecpA, ecpB, ecpC, ecpD, tssM, tssA, hcp1/tssD1, ybtS, ybtX, ybtQ, ybtP, ybtA, irp2, irp1, ybtU, ybtT, ybtE, fyuA, cia, hra, iss, lpfA, mcmA, ompT, papA_F11, papC	fimH24	C	-	-	-	-	H9	-	-	-	MiSeq	Unknown	CLC Genomics Workbench v. 11.0.1	Unknown	5047464	93	GCA_006376625.1
A241	A241	NCBI	Escherichia coli	Brazil	Southeast	São Paulo (SP)	2019	Animal	Ear	Elephant	ST410	IncR							blaCMY-2	-	-	-	-	-	tet(A)	-	-	aac(3)-IV, aph(4)-Ia	-	gyrA-S83L, gyrA-D87N, parC-S80I	emrK, tolC, mdtK, emrD, mdtF, mdtE, mvrC, yjiO, tehA, phnC, phnd, phnE, phnF, phnG, phnH, phnI, phnJ, phnK, phnL, phnM, phnN, phnO, phnP, mdtN, acrE, acrf, silE, silS, silR, silC, silF, silB, silA, silP, arsC, arsB, arsR, tehB	fimG, fimD, fimC, fimI, fimE, ecpA, ecpB, ecpC, ecpD, ybtS, ybtX, ybtQ, ybtP, ybtA, irp1, ybtU, ybtT, ybtE, hcp1/tssD1, tssA, tssM, iutA, fyuA, gad, irp2, iucC, lpfA, papC, sitA	fimH24	C	-	-	-	-	H9	-	-	-	MiSeq	Unknown	CLC Genomics Workbench v. 12	Unknown	4896969	82	GCA_009707915.1
APC43A	APC43A	NCBI	Escherichia coli	Brazil	North	Belém (PA)	2014	Environmental	Water	NA	Unknown	IncFIA, IncX4							blaCTX-M-15	-	-	-	-	-	-	-	-	-	-	gyrA-S83L, gyrA-D87N, parC-E84K	mdtN, phnP, phnO, phnN, phnM, phnL, phnK, phnJ, phnI, phnH, phnG, phnF, phnE, phnd, phnC, emrK, tolC, yjiO, mdtF, mdtE, mdtK, emrD, acrf, acrE, tehA, arsC, arsB, arsR, silP, silA, silB, silF, silC, silR, silS, silE, tehB	eltA, eltB, fimE, fimI, fimC, fimD, fimG, ecpA, ecpB, ecpC, ecpD, astA, tssM, tssA, hcp1/tssD1, cba, cma, gad, lpfA, ltcA, traT	fimH24	C	O154	O100	-	-	H18	-	-	-	IonTorrent	Unknown	MIRA v. 4	June, 2016	5036280	195	GCA_003577555.1
BH100	BH100	NCBI	Escherichia coli	Brazil	Southeast	Belo Horizonte (MG)	1974	Human	Urine	Human	ST127	ColRNAI, IncFII		F2:A-:B-					blaTEM-1A	catA1	-	-	-	-	tet(B)	-	sul1	aadA1, aph(3')-Ia	-	-	tehA, mdtK, mvrC, emrK, tolC, acrE, acrf, mdtE, mdtF, emrD, phnK, phnJ, phnI, phnH, phnG, phnF, phnE, phnd, phnC, tehB, arsC, merR	sfaC, sfaB, sfaD, sfaE, sfaF, sfaG, sfaS, sfaH, sfaY, sfaX, iroE, iroD, iroC, iroB, vat, ecpE, ecpD, ecpB, ecpA, ecpR, fdeC, fepA, fes, entF, fepC, fepG, fepD, entS, fepB, entC, entB, ompA, tcpC, ybtS, ybtX, ybtQ, ybtP, ybtA, irp2, irp1, ybtU, ybtT, ybtE, fyuA, clbS, clbQ, clbP, clbO, clbN, clbM, clbL, clbK, clbJ, clbI, clbH, clbG, clbF, clbE, clbD, clbC, clbB, clbA, kpsD, chuS, chuT, chuW, chuX,…	fimH226	B2	O6	-	-	-	H31	-	-	-	IonTorrent	Unknown	Newbler v. 2.9	Unknown	5194458	3	GCA_002763515.3
BH100L	BH100L	NCBI	Escherichia coli	Brazil	Southeast	Belo Horizonte (MG)	1974	Human	Urine	Human	ST127								-	-	-	-	-	-	-	-	sul1	aadA1	-	-	tehA, mdtK, mvrC, emrK, tolC, acrE, acrf, mdtE, mdtF, emrD, tehB, arsC, merR	sfaC, sfaB, sfaD, sfaE, sfaF, sfaG, sfaS, sfaH, sfaY, sfaX, iroE, iroD, iroC, iroB, vat, ecpE, ecpD, ecpB, ecpA, ecpR, fdeC, fepA, fes, entF, fepC, fepG, fepD, entS, fepB, entC, entB, ompA, tcpC, ybtS, ybtX, ybtQ, ybtP, ybtA, irp2, irp1, ybtU, ybtT, ybtE, fyuA, clbS, clbQ, clbP, clbO, clbN, clbM, clbL, clbK, clbJ, clbI, clbH, clbG, clbF, clbE, clbD, clbC, clbB, clbA, kpsD, chuS, chuT, chuW, chuX,…	fimH226	B2	O6	-	-	-	H31	-	-	-	HiSeq	Unknown	SPAdes v. 2.9	Unknown	5033214	1	GCA_002887715.1
BR02-DEC	BR02-DEC	NCBI	Escherichia coli	Brazil	Southeast	Botucatu (SP)	2015	Human	Urine	Human	ST2179	IncFIB-like, p0111		F18:A-:B1					blaTEM-1B	catA1	-	-	-	-	tet(B)	dfrA17	sul1, sul2	aadA5, aph(3'')-Ib, aph(6)-Id	-	gyrA-S83L, gyrA-D87N, parC-S80I	tehA, mdtK, yjiO, mvrC, emrK, tolC, acrE, acrf, mdtE, mdtF, emrD, mdtN, phnP, phnO, phnN, phnM, phnL, phnK, phnJ, phnI, phnH, phnG, phnF, phnE, phnd, phnC, merR, tehB, arsR, arsB, arsC	ecpD, ecpC, ecpB, ecpA, hcp1/tssD1, tssM, tssA, tssL, tssJ, fha, tssG, tssC, tssB, hcp2/tssD2, rhs/PAAR, fimG, fimD, fimC, fimI, fimE, fimB, ybtS, ybtX, ybtQ, ybtP, ybtA, irp2, irp1, ybtU, ybtT, ybtE, iutA, sfaX, papK, papJ, papD, papC, papB, iroN, iroE, iroD, iroC, iroB, cvaC, etsC, fyuA, gad, hlyF, hra, iss, iucC, lpfA, mchF, mcmA, ompT, papA_F48, sitA, traT	fimH32	B1	-	-	O9	O9	H9	-	-	-	NextSeq	Unknown	A5-miseq v. AUGUST-2016; MeDuSa v. 1.6; GapFiller v. 1.10	2018	5025753	1	GCA_004116835.1
BR03-DEC	BR03-DEC	NCBI	Escherichia coli	Brazil	Southeast	Botucatu (SP)	2015	Human	Urine	Human	ST2179	IncFIB-like, p0111		F18:A-:B1					blaTEM-1B	catA1	-	-	-	-	tet(B)	dfrA17	sul1, sul2	aadA5, aph(3'')-Ib, aph(6)-Id	-	gyrA-S83L, gyrA-D87N, parC-S80I	tehA, phnC, phnd, phnE, phnF, phnG, phnH, phnI, phnJ, phnK, phnL, phnM, phnN, phnO, phnP, mdtN, emrD, mdtF, mdtE, acrf, acrE, tolC, emrK, mvrC, yjiO, mdtK, tehB, arsC, arsB, arsR, merR	iroB, iroC, iroD, iroE, iroN, papB, papC, papD, papJ, papK, sfaX, iutA, fyuA, ybtE, ybtT, ybtU, irp1, irp2, ybtA, ybtP, ybtQ, ybtX, ybtS, fimB, fimE, fimI, fimC, fimD, fimG, ecpA, ecpB, ecpC, ecpD, hcp2/tssD2, tssB, tssC, tssG, fha, tssJ, tssL, tssM, tssA, hcp1/tssD1, cvaC, etsC, gad, hlyF, hra, iss, iucC, lpfA, mchF, mcmA, ompT, papA_F48, sitA, traT	fimH32	B1	-	-	O9	O9	H9	-	-	-	NextSeq	Unknown	A5-miseq v. AUGUST-2016; MeDuSa v. 1.6; GapFiller v. 1.10	2018	5038603	1	GCA_004116595.1
BR07-DEC	BR07-DEC	NCBI	Escherichia coli	Brazil	Southeast	Botucatu (SP)	2015	Human	Urine	Human	ST2179	IncFIB-like, p0111, IncI1, IncX4		F18:A-:B1			12		blaCMY-2	catA1	-	-	-	-	-	dfrA17	sul1, sul2	aadA5, aph(3'')-Ib, aph(6)-Id	-	gyrA-S83L, gyrA-D87N, parC-S80I	phnC, phnd, phnE, phnF, phnG, phnH, phnI, phnJ, phnK, phnL, phnM, phnN, phnO, phnP, mdtN, emrD, mdtF, mdtE, acrf, acrE, tolC, sugE, emrK, mvrC, tehA, yjiO, mdtK, merR, arsC, arsB, arsR, tehB	fyuA, ybtE, ybtT, ybtU, irp1, irp2, ybtA, ybtP, ybtQ, ybtX, ybtS, fimB, fimE, fimI, fimC, fimD, fimG, ecpA, ecpB, ecpC, ecpD, hcp2/tssD2, tssB, tssC, tssG, fha, tssJ, tssL, tssM, tssA, hcp1/tssD1, iroB, iroC, iroD, iroE, iroN, cib, cvaC, etsC, fyuA, hlyF, iss, lpfA, mchF, ompT, sitA, traT	fimH32	B1	-	-	-	-	H9	-	-	-	NextSeq	Unknown	A5-miseq v. AUGUST-2016; MeDuSa v. 1.6; GapFiller v. 1.10	Unknown	5087428	3	GCA_004116695.1
BR10-DEC	BR10-DEC	NCBI	Escherichia coli	Brazil	Southeast	Botucatu (SP)	2015	Human	Urine	Human	ST2509	IncFIB-like, IncFII, IncI1		F2:A-:B24			3		blaTEM-1A	cmlA1, floR	-	-	-	-	tet(A)	dfrA8, dfrA12	sul2, sul3	aadA1, aadA2, aph(3'')-Ib, aph(6)-Id	-	gyrA-S83L, gyrA-D87N, parC-S80I	yjiO, phnC, phnd, phnE, phnF, phnG, phnH, phnI, phnJ, phnK, phnL, phnM, phnN, phnO, phnP, mdtN, emrD, acrf, acrE, tolC, emrK, mdtK, mdtF, mdtE, tehA, merR, arsC, arsB, arsR, tehB, silP, silA, silB, silF, silC, silR, silS, silE	fimG, fimD, fimI, fimE, ecpD, ecpC, ecpB, ecpA, entB, cba, cea, cib, cma, lpfA, traT	fimH60	A	O81	O81	-	-	H23	-	-	-	NextSeq	Unknown	A5-miseq v. AUGUST-2016; MeDuSa v. 1.6; GapFiller v. 1.10	Unknown	5094459	6	GCA_004116795.1
BR12-DEC	BR12-DEC	NCBI	Escherichia coli	Brazil	Southeast	Botucatu (SP)	2015	Human	Urine	Human	ST410	IncFIB-like, IncFIA		F31:A4:B1					-	-	-	-	-	mph(A)	tet(A)	dfrA17	sul1	aadA5	-	parC-S80I, gyrA-S83L, gyrA-D87N	yjiO, tehA, mdtK, mvrC, emrK, tolC, acrE, acrf, mdtE, mdtF, emrD, mdtN, phnP, phnO, phnN, phnM, phnL, phnK, phnJ, phnI, phnH, phnG, phnF, phnE, phnd, phnC, tehB, silP, silA, silB, silF, silC, silR, silS, silE, arsR, arsB, arsC	fimE, fimI, fimC, fimD, fimG, hcp1/tssD1, tssA, tssM, ecpD, ecpC, ecpB, ecpA, ybtS, ybtX, ybtQ, ybtP, ybtA, irp1, ybtU, ybtT, ybtE, iutA, fyuA, gad, irp2, iucC, lpfA, sitA	fimH24	C	-	-	-	-	H9	-	-	-	NextSeq	Unknown	A5-miseq v. AUGUST-2016; MeDuSa v. 1.6; GapFiller v. 1.10	Unknown	4848972	5	GCA_004116815.1
BR25-DEC	BR25-DEC	NCBI	Escherichia coli	Brazil	Southeast	Botucatu (SP)	2015	Human	Urine	Human	ST641	IncFIB-like, IncI1, IncY, IncX3		F24:A-:B-			-		blaTEM-1B	-	-	-	-	-	tet(B)	-	-	aph(3'')-Ib, aph(6)-Id	-	gyrA-S83L, gyrA-D87N, parC-S80I	yjiO, phnC, phnd, phnE, phnF, phnG, phnH, phnI, phnJ, phnK, phnL, phnM, phnN, phnO, phnP, mdtN, emrD, acrf, acrE, tolC, emrK, mdtK, mdtF, mdtE, tehA, mvrC, arsC, arsB, arsR, tehB, merR, silE, silS, silR, silC, silF, silB, silA, silP	fimD, fimC, fimI, fimE, entB, ecpA, ecpB, ecpC, ecpD, tssA, hcp1/tssD1, gad, hlyF, hra, iss, lpfA, ompT, sitA, traT	fimH53	B1	O30	-	O9	O9	H25	-	-	-	NextSeq	Unknown	A5-miseq v. AUGUST-2016; MeDuSa v. 1.6; GapFiller v. 1.10	Unknown	4960880	4	GCA_004116875.1
BR29-DEC	BR29-DEC	NCBI	Escherichia coli	Brazil	Southeast	Botucatu (SP)	2015	Human	Urine	Human	ST224	IncX1-like, IncFII		F34:A-:B-					blaTEM-1B	cmlA1	-	-	-	-	tet(A)	dfrA12	sul3	aadA1, aadA2	-	gyrA-S83L, gyrA-D87N, parC-S80I	yjiO, tehA, mdtK, emrK, tolC, acrE, acrf, mdtE, mdtF, emrD, mdtN, phnP, phnO, phnN, phnM, phnL, phnK, phnJ, phnI, phnH, phnG, phnF, phnE, phnd, phnC, merR, tehB, arsR, arsB, arsC, silP, silB, silF, silC	fimB, fimE, fimI, fimC, fimD, fimF, fimG, ecpD, ecpC, ecpB, ecpA, lpfA, ompT, sitA, traT	fimH61	B1	O21	O21	-	-	H23	-	-	-	NextSeq	Unknown	A5-miseq v. AUGUST-2016; MeDuSa v. 1.6; GapFiller v. 1.10	Unknown	5010100	14	GCA_004116895.1
BR32-DEC	BR32-DEC	NCBI	Escherichia coli	Brazil	Southeast	Botucatu (SP)	2015	Human	Urine	Human	ST617	IncFIB-like		F46:A-:B24					blaCTX-M-15, blaTEM-1B	floR	-	-	-	Inu(F)	tet(A)	dfrA8	-	aadA2b	-	parE-S458A, parC-S80I	yjiO, phnC, phnd, phnE, phnF, phnG, phnH, phnI, phnJ, phnK, phnL, phnM, phnN, phnO, phnP, mdtN, emrD, acrf, tolC, emrK, mdtK, mdtF, mdtE, tehA, silE, silS, silR, silC, silF, silB, silA, silP, arsC, arsB, arsR, tehB	fyuA, ybtE, ybtT, ybtU, irp1, ybtA, ybtP, ybtQ, ybtX, ybtS, ompA, entB, ecpA, ecpB, ecpC, ecpD, hcp2/tssD2, tssB, tssC, tssF, tssG, fha, tssJ, tssL, clpV/tssH, tssA, tssM, hcp1/tssD1, lpfA, gad, irp2, iss, traT	-	A	-	-	-	-	H9	-	-	-	NextSeq	Unknown	A5-miseq v. AUGUST-2016; MeDuSa v. 1.6; GapFiller v. 1.10	Unknown	4848573	3	GCA_004116915.1
BR43-DEC	BR43-DEC	NCBI	Escherichia coli	Brazil	Southeast	Botucatu (SP)	2015	Human	Urine	Human	ST131	IncFIA, IncFII, Col156-like, IncX4		F1:A2:B20					blaTEM-1B	-	-	-	-	-	-	-	-	-	-	parC-S80I, parC-E84V	emrD, mdtF, mdtE, acrf, acrE, tolC, emrK, mvrC, mdtK, tehA, mdtN, phnP, phnO, phnN, phnM, phnL, phnK, phnJ, phnI, phnH, phnG, phnF, phnE, phnd, phnC, yjiO, arsC, tehB	aslA, chuV, chuU, chuY, chuX, chuW, chuT, chuA, chuS, kpsD, sat, iutA, iucC, iucB, iucA, papB, fyuA, ybtE, ybtT, ybtU, irp1, irp2, ybtA, ybtP, ybtQ, ybtX, ybtS, entB, entE, entC, fepB, fepC, entF, fes, fepA, ecpR, ecpA, ecpB, ecpD, ecpE, fimG, fimD, fimC, fimI, fimE, senB, cea, iha, iss, kpsE, ompT, papA_F43, sitA, traT, yfcV	fimH30	B2	-	-	-	-	H4	-	-	-	NextSeq	Unknown	A5-miseq v. AUGUST-2016; MeDuSa v. 1.6; GapFiller v. 1.10	Unknown	5161342	3	GCA_004118895.1
BR64-DEC	BR64-DEC	NCBI	Escherichia coli	Brazil	Southeast	Botucatu (SP)	2015	Human	Urine	Human	ST224	IncFII, IncX1-like		F34:A-:B-					blaTEM-1B	cmlA1	-	-	-	-	tet(A)	dfrA12	sul3	aadA1, aadA2	-	gyrA-S83L, gyrA-D87N, parC-S80I	phnC, phnd, phnE, phnF, phnG, phnH, phnI, phnJ, phnK, phnL, phnM, phnN, phnO, phnP, mdtN, emrD, mdtF, mdtE, acrf, acrE, tolC, emrK, mdtK, tehA, yjiO, arsC, arsB, arsR, tehB, silP, silB, silF, silC, silS, merR	ecpA, ecpB, ecpC, ecpD, fimG, fimF, fimD, fimC, fimI, fimE, fimB, gad, lpfA, ompT, sitA, traT	fimH61	B1	O21	O21	-	-	H23	-	-	-	NextSeq	Unknown	A5-miseq v. AUGUST-2016; MeDuSa v. 1.6; GapFiller v. 1.10	Unknown	5030024	8	GCA_004116935.1
C153	C153	NCBI	Escherichia coli	Brazil	Northeast	Recife (PE)	2016	Human	Blood	Human	ST410	IncFIB-like, IncX1-like, IncX4, IncI1		F16:A-:B1			114		blaCTX-M-8, blaTEM-1B	cmlA1	mcr-1.1	-	-	-	tet(A)	dfrA12	sul3	aadA1, aadA2, aph(3')-Ia	-	gyrA-S83L, gyrA-D87N, parC-S80I	tehA, emrD, acrE, acrf, mdtN, phnP, phnO, phnN, phnM, phnL, phnK, phnJ, phnI, phnH, phnG, phnF, phnE, phnd, phnC, yjiO, tolC, emrK, mdtK, mdtE, mdtF, tehB, arsR, arsB, arsC, silP, silA, silB, silF, silC, silR, silS, silE	ecpA, ecpB, ecpC, ecpD, fimG, fimD, fimC, fimI, iutA, hcp1/tssD1, tssA, tssM, iroB, iroC, iroD, iroE, iroN, fimE, cia, cma, cvaC, etsC, gad, hlyF, iss, iucC, lpfA, ompT, sitA, traT	fimH24	C	O76	-	-	-	H31	-	-	-	MiSeq	Unknown	SPAdes v. NOV-2016	November, 2016	4974884	261	GCA_001899625.1
CF1-2	CF1-2	NCBI	Escherichia coli	Brazil	Southeast	São Paulo (SP)	2016	Food	Meat	Chicken	ST5038	IncFIB-like, IncX4		F18:A-:B40					blaCTX-M-2	-	mcr-1.1	-	-	-	-	-	sul1	aadA1, ant(2'')-Ia	-	-	emrD, acrf, acrE, tolC, mdtF, mdtE, mdtN, phnP, phnO, phnN, phnM, phnL, phnK, phnJ, phnI, phnH, phnG, phnF, phnE, phnd, phnC, emrK, mdtK, yjiO, mvrC, qacE, tehA, arsC, arsB, arsR, merR, tehB	ompA, gspG, chuV, chuU, chuW, chuT, shuA, iutA, fepC, entB, ecpR, ecpA, ecpB, fimB, fimE, fimI, fimC, fimD, fimG, fyuA, ybtE, ybtT, ybtU, irp1, irp2, ybtA, ybtP, ybtQ, ybtX, ybtS, iroN, iroE, iroD, iroC, iroB, chuA, cvaC, etsC, hlyF, hra, ireA, irp2, iss, iucC, lpfA, mchC, mchF, ompT, papC, sitA, traT	fimH97	G	-	-	-	-	H4	-	-	-	NextSeq	Unknown	Velvet v. 1.2.10	Unknown	5047593	341	GCA_001982505.1
E12	E12	NCBI	Escherichia coli	Brazil	Northeast	Patos (PB)	2014	Animal	Feces	Cattle	ST443	IncFIB-like, p0111-like, IncX4, IncI1		F4:A-:B1			12		blaCTX-M-2	-	mcr-1.1	-	-	-	tet(A)	-	sul1	aadA1, aac(3)-VIa	-	-	mdtK, acrf, acrE, tolC, emrK, mdtF, mdtE, emrD, mdtN, phnP, phnO, phnN, phnM, phnL, phnK, phnJ, phnI, phnH, phnG, phnF, phnE, phnd, phnC, yjiO, tehA, mvrC, qacE, arsC, arsB, arsR, tehB, merR	ecpC, ecpB, ecpA, fimE, fimI, fimD, hcp1/tssD1, tssA, tssJ, fha, tssG, tssF, tssC, tssB, hcp2/tssD2, iroB, iroC, iroD, iroE, rhs/PAAR, cib, cma, cvaC, gad, hlyF, iroN, iss, mchF, ompT, sitA, traT	fimH31	B1	O153/O178	O153/O178	-	-	H19	-	-	-	NextSeq	Unknown	SPAdes v. 3.11	September, 2017	5022052	137	GCA_003284485.1
E54	E54	NCBI	Escherichia coli	Brazil	Northeast	Pacajus (CE)	2014	Animal	Feces	Cattle	ST648	IncI1					113		blaCTX-M-8, blaTEM-1A	-	-	-	fosA3	Inu(A)	-	dfrA12	sul1, sul2	aadA2, aph(3'')-Ib, aph(6)-Id, aph(3')-Ia	-	-	emrK, tolC, acrE, acrf, mdtK, mdtN, phnP, phnO, phnN, phnM, phnL, phnK, phnJ, phnI, phnH, phnG, phnF, phnE, phnd, phnC, mdtF, mdtE, tehA, emrD, yjiO, qacE, arsC, arsB, arsR, tehB	ecpR, ecpA, ecpB, ecpC, ecpD, ompA, chuV, chuU, chuT, fimB, fimE, fimI, fimC, fimD, fimG, fimH, entB, entC, fepB, tssB, tssC, tssJ, hcp1/tssD1, chuA, cia, eilA, kpsE, kpsMII, lpfA, papC, yfcV	fimH58	F	-	O83	-	-	H42	-	-	-	NextSeq	Unknown	SPAdes v. 3.11	Unknown	5044048	114	GCA_003268735.1
ECD92/09	ECD92/09	NCBI	Escherichia coli	Brazil	Southeast	Botucatu (SP)	2019	Human	Ileum mucosa	Human	Unknown	p0111-like, Col							blaTEM-1B	-	-	-	-	-	tet(A)	dfrA8	-	aph(3'')-Ib, aph(6)-Id	qnrB19	-	mdtN, phnP, phnO, phnN, phnM, phnL, phnK, phnJ, phnI, phnH, phnG, phnF, phnE, phnd, phnC, yjiO, tehA, mdtK, mvrC, emrK, tolC, acrE, acrf, mdtE, mdtF, emrD, tehB, arsR, arsB, arsC	fimE, hcp1/tssD1, tssJ, tssC, tssB, ybtS, ybtX, ybtQ, ybtP, ybtA, shuT, chuU, chuV, ybtU, ybtT, ybtE, fyuA, chuA, gad, iss	fimH445	D	-	O26	-	-	H27	-	-	-	IonTorrent	Unknown	MIRA v. 3.4.2	August, 2013	5079894	343	GCA_001038025.1
Ec42698	Ec42698	NCBI	Escherichia coli	Brazil	Southeast	Guapiaçu (SP)	2014	Animal	Cloacal swab	Chicken	ST1158	IncFIB-like, p0111-like		F64:A-:B27					blaCTX-M-2	-	-	-	-	-	-	-	-	-	-	-	mdtE, mdtF, acrE, acrf, tehA, sugE, mdtN, phnP, phnO, phnN, phnM, phnL, phnK, phnJ, phnI, phnH, phnG, phnF, phnE, phnd, phnC, tolC, emrD, mdtK, mvrC, yjiO, emrK, arsR, arsB, arsC, tehB	shuA, shuT, chuU, chuV, entB, ecpD, ecpB, ecpA, ecpR, kpsM, kpsD, fimI, fimC, fimD, fimF, fimG, iutA, fimE, chuA, cia, eilA, etsC, hlyF, hra, iha, iss, kpsE, kpsMII_K1, ompT, papC, traT	fimH47	D	-	-	-	-	H34	-	-	-	NextSeq	Unknown	Velvet v. 1.2.1	Unknown	5560948	170	GCA_002154925.1
ECEST9	ECEST9	NCBI	Escherichia coli	Brazil	Northeast	Capela (SE)	2017	Environmental	Water	NA	ST58	IncI1, IncX4, IncX1-like, IncFII		F2:A-:B-			299		blaCTX-M-8, blaTEM-1B	-	mcr-1.1	-	-	-	-	dfrA5	-	-	qnrS1	gyrA-S83L	emrK, yjiO, acrf, acrE, emrD, mdtN, phnP, phnO, phnN, phnM, phnL, phnK, phnJ, phnI, phnH, phnG, phnF, phnE, phnd, phnC, mdtK, tolC, tehA, mdtF, mdtE, tehB, arsC, arsB, arsR, merR	fimB, fimE, fimI, fimC, fimD, fimG, ecpD, ecpC, ecpB, ecpA, fyuA, ybtE, ybtT, ybtU, irp1, irp2, ybtA, ybtP, ybtQ, ybtX, ybtS, iutA, hcp1/tssD1, tssM, tssA, tssJ, tssG, tssF, tssC, tssB, hcp2/tssD2, astA, iroN, iroE, iroD, iroC, iroB, cia, cvaC, etsC, gad, iss, iucC, lpfA, mchF, ompT, sitA, traT	fimH32	B1	-	-	-	O8	H25	-	-	-	NextSeq	Unknown	CLC NGS Cell v. 10	Unknown	5089467	148	GCA_002906315.1
EW159	EW159	NCBI	Escherichia coli	Brazil	Southeast	Santa Cruz da Conceição (SP)	2018	Environmental	Water	NA	ST1665	IncFIB-like, IncR, IncN		F57:A-:B54				-	blaTEM-1B	floR	-	-	-	Inu(F)	tet(A)	dfrA8	-	aadA2b	qnrS1	-	mdtN, phnP, phnO, phnN, phnM, phnL, phnK, phnJ, phnI, phnH, phnG, phnF, phnE, phnd, phnC, yjiO, mvrC, tehA, emrD, mdtK, tolC, mdtF, mdtE, emrK, acrf, acrE, tehB, arsC, arsB, arsR, silP, silA, silB, silF, silC, silR, silS, silE	fimC, fimD, ecpD, ecpC, ecpB, ecpA, fimB, fimE, hcp1/tssD1, tssA, tssM, iss, lpfA, ompT	fimH31	B1	-	-	O162	O162	H7	-	-	-	MiSeq	Unknown	CLC NGS Cell v. 11.0.1	Unknown	4970351	513	GCA_005889645.1
EW222	EW222	NCBI	Escherichia coli	Brazil	Southeast	Sertãozinho (SP)	2018	Environmental	Water	NA	ST648	IncFIB-like, IncFII-like, IncFIA		F48:A1:B49					blaCTX-M-15	-	-	-	-	mph(A)	tet(B)	dfrA17	sul1	aadA5	-	parC-S80I	emrK, yjiO, acrf, acrE, mdtN, phnP, phnO, phnN, phnM, phnL, phnK, phnJ, phnI, phnH, phnG, phnF, phnE, phnd, phnC, mvrC, emrD, mdtE, mdtF, mdtK, tolC, tehA, arsR, arsB, arsC, tehB	ompA, fimD, fimC, fimI, fimE, fimB, fepB, entC, entB, chuT, chuU, chuV, ecpR, ecpA, ecpB, ecpC, ecpD, ecpE, ybtS, ybtX, ybtQ, ybtP, ybtA, irp2, irp1, ybtU, ybtT, ybtE, fyuA, hcp1/tssD1, tssJ, tssC, tssB, air, chuA, eilA, gad, iss, kpsE, kpsMII, lpfA, ompT, traT, yfcV	fimH27	F	O1	O1	-	-	H6	-	-	-	MiSeq	Unknown	CLC NGS Cell v. 11.0.1	Unknown	5338512	457	GCA_005889635.1
EW232	EW232	NCBI	Escherichia coli	Brazil	Southeast	Catanduva (SP)	2018	Environmental	Water	NA	ST223	IncR							blaTEM-1B	floR	-	-	-	Inu(F)	tet(A)	dfrA8	-	aadA2b	qnrS1	-	mdtK, emrK, mdtE, mdtF, tolC, emrD, yjiO, mdtN, phnP, phnO, phnN, phnM, phnL, phnK, phnJ, phnI, phnH, phnG, phnF, phnE, phnd, phnC, acrf, acrE, tehA, arsR, arsB, arsC, tehB, silP, silA, silB, silF, silC, silR, silS, silE	hcp1/tssD1, tssA, tssM, tssJ, tssG, tssF, tssC, tssB, hcp2/tssD2, ecpD, ecpC, ecpB, ecpA, fimB, fimE, fimI, fimC, fimD, lpfA, traT	fimH32	B1	O159	O159	-	-	H21	-	-	-	MiSeq	Unknown	CLC NGS Cell v. 11.0.1	Unknown	4972541	349	GCA_005889625.1
EW239	EW239	NCBI	Escherichia coli	Brazil	Southeast	Sertãozinho (SP)	2018	Environmental	Water	NA	ST354	IncFIB-like, p0111-like		F18:A-:B1					blaTEM-1A, blaCTX-M-14	floR	-	-	-	-	tet(A)	dfrA14	sul3, sul2	aac(3)-IId, aph(3'')-Ib, aph(3')-Ia, aph(6)-Id	-	parC-S80I, parC-E84G	mdtK, mvrC, acrf, acrE, yjiO, emrK, mdtF, mdtE, mdtN, phnP, phnO, phnN, phnM, phnL, phnK, phnJ, phnI, phnH, phnG, phnF, phnE, phnd, phnC, emrD, tolC, tehA, arsC, arsB, arsR, tehB, merR	ybtS, ybtX, ybtQ, ybtP, ybtA, irp2, irp1, fyuA, ybtE, ybtT, ybtU, fimB, fimE, fimI, fimC, fimD, fimF, ibeA, ecpR, ecpA, ecpB, ecpC, ecpD, kpsD, chuV, chuU, chuW, chuT, shuA, fepA, fes, fepB, entE, entB, iroE, iroD, iroC, iroB, iutA, air, chuA, cma, cvaC, eilA, gad, hlyF, iroN, iss, iucC, kpsE, kpsMII_K5, lpfA, ompT, sitA, traT, usp, yfcV	fimH58	F	O11	-	-	-	H4	-	-	-	MiSeq	Unknown	CLC NGS Cell v. 11.0.1	Unknown	5364465	259	GCA_005889655.1
EW92	EW92	NCBI	Escherichia coli	Brazil	Southeast	Pirassununga (SP)	2010	Environmental	Water	NA	ST131	IncFII, IncFIA, IncX1		F2:A1:B-					blaTEM-1B	-	-	-	-	mph(A)	-	dfrA17	sul1	aadA5	-	parC-S80I, parC-E84V	mdtN, phnP, phnO, phnN, phnM, phnL, phnK, phnJ, phnI, phnH, phnG, phnF, phnE, phnd, phnC, mvrC, tolC, yjiO, tehA, emrD, mdtK, acrf, acrE, emrK, mdtF, mdtE, tehB, arsC	fyuA, ybtE, ybtT, ybtU, irp1, irp2, ybtA, ybtP, ybtQ, ybtX, ybtS, ecpE, ecpD, ecpB, ecpA, ecpR, fepA, fes, entF, fepC, fepB, entC, entE, entB, kpsD, sat, iutA, iucC, iucB, iucA, papB, fimE, fimI, fimC, fimD, fimG, aslA, chuV, chuU, chuY, chuX, chuW, chuT, chuS, chuA, fyuA, gad, iha, iss, kpsE, kpsMII_K5, ompT, papA_F43, sitA, traT, yfcV	fimH30	B2	-	-	-	-	H4	-	-	-	MiSeq	Unknown	CLC NGS Cell v. 11.0.1	Unknown	5186355	191	GCA_005889615.1
HC891/2016	HC891/2016	NCBI	Escherichia coli	Brazil	Southeast	São Paulo (SP)	2016	Human	Blood	Human	ST156	IncFIB-like, IncX3, IncY-like, IncX4		F36:A6:B1					blaTEM-1B	catB3, catA1	mcr-1.1	-	-	-	tet(B)	dfrA1, dfrA14	sul1, sul2	aac(6')-Ib3, aph(3'')-Ib, aph(6)-Id	aac(6')-Ib-cr	gyrA-S83L, gyrA-D87N, parC-S80I, parC-E84G	yjiO, tehA, mdtK, emrK, tolC, acrE, acrf, mdtE, mdtF, emrD, mdtN, phnP, phnO, phnN, phnM, phnL, phnK, phnJ, phnI, phnH, phnG, phnF, phnE, phnd, phnC, mvrC, qacE, tehB, tehB, silP, silA, silB, silF, silC, silR, silS, silE, arsR, arsB, arsC, merR	fimE, fimI, fimC, fimD, fimF, hcp1/tssD1, tssM, tssA, tssL, tssJ, fha, tssG, tssF, tssC, tssB, ecpD, ecpC, ecpB, ecpA, ompA, iroN, iroE, iroD, iroC, iroB, cea, cma, cvaC, etsC, gad, hlyF, hra, iss, iucC, iutA, lpfA, mchF, ompT, papC, sitA, traT	fimH38	B1	O142	O142	-	-	H28	-	-	-	MiSeq	Unknown	MIRA v. 4.9.5	October, 2016	5770437	70	GCA_001907935.1
HEC01	HEC01	NCBI	Escherichia coli	Brazil	Southeast	Praia Grande (SP)	2017	Human	Feces	Human	ST117	IncFIB-like, IncFII, Col156, IncI1		F2:A-:B1			113		blaTEM-1B, blaCTX-M-55, blaCTX-M-8	-	-	-	fosA3	-	-	dfrA5	sul2	aph(3'')-Ib, aph(6)-Id	-	-	emrD, phnC, phnd, phnE, phnF, phnG, phnH, phnI, phnJ, phnK, phnL, phnM, phnN, phnO, phnP, mdtN, mdtK, emrK, acrf, acrE, tolC, mvrC, yjiO, tehA, mdtF, mdtE, tehB, arsC, arsB, arsR, merR	ompA, vat, ecpD, ecpB, ecpA, ecpR, gspG, fyuA, ybtE, ybtT, ybtU, irp1, irp2, ybtA, ybtP, ybtQ, ybtX, ybtS, entB, fepC, pic, fimB, fimE, fimI, fimC, fimD, fimG, chuV, chuU, chuW, chuT, shuA, iutA, iroN, iroE, iroD, iroC, iroB, chuA, cia, cvaC, etsC, hlyF, ireA, iss, iucC, lpfA, mchF, ompT, sitA, traT, vat	fimH97	G	-	-	O8	-	H4	-	-	-	NextSeq	Unknown	Velvet v. 1.2.10	Unknown	5178340	231	GCA_002490265.1
ICBEC13AM	ICBEC13AM	NCBI	Escherichia coli	Brazil	Southeast	Santos (SP)	2016	Environmental	Seawater	NA	ST10	IncN, IncX4, IncHI2, IncHI2A, IncI1				3	3	-	blaCTX-M-1	-	mcr-1.1	-	-	-	tet(A), tet(B)	-	sul2	aadA1	-	gyrA-S83L	mdtK, emrD, tolC, mdtN, emrK, phnP, phnO, phnN, phnM, phnL, phnK, phnJ, phnI, phnH, phnG, phnF, phnE, phnd, phnC, yjiO, tehA, mdtF, mdtE, acrf, acrE, terD, terC, tehB, arsC, arsB, arsR	fimG, fimD, fimC, fimI, ecpA, ecpC, ecpD, ompA, entB, fimE, cea, cib, gad, ompT	fimH23	A	-	O54	-	-	H32	-	-	-	NextSeq	Unknown	Velvet v. 1.2.10	Unknown	5223564	391	GCA_001982555.1
ICBEC2AM	ICBEC2AM	NCBI	Escherichia coli	Brazil	Southeast	Santos (SP)	2016	Environmental	Seawater	NA	ST1638	Col, IncX4, IncI1, p0111-like					132		blaCTX-M-8	-	mcr-1.1	-	-	Inu(F)	-	-	sul2	aadA2b, aph(3'')-Ib, aph(6)-Id	qnrB19	-	emrK, mdtE, mdtF, phnC, phnd, phnE, phnF, phnG, phnH, phnI, phnJ, phnK, phnL, phnM, phnN, phnO, phnP, emrD, mdtK, yjiO, acrf, acrE, tolC, mdtN, tehA, arsD, arsR, arsB, arsC, tehB	tssB, tssC, tssF, tssG, fha, tssJ, tssL, clpV/tssH, tssA, tssM, fimD, fimC, fimI, entB, vgrG/tssI, hcp2/tssD2, ompA, fimE, ompT	fimH167	-	-	-	-	-	H38	-	-	H55	MiSeq	Unknown	SPAdes v. 3.7.0	Unknown	4876614	534	GCA_001957225.1
ICBEC3AM	ICBEC3AM	NCBI	Escherichia coli	Brazil	Southeast	Santos (SP)	2016	Environmental	Seawater	NA	Unknown	IncFIB, Col, IncX4		F-:A-:B1					blaTEM-1B	catA1	mcr-1.1	-	-	-	tet(A)	dfrA1, dfrA8	sul1, sul2	aadA1, aph(3'')-Ib, aph(6)-Id	qnrB19	-	mdtE, mdtF, phnC, phnd, phnE, phnF, phnG, phnH, phnI, phnJ, phnK, phnL, phnM, phnN, phnO, phnP, emrK, yjiO, acrf, acrE, tehA, mdtN, mvrC, mdtK, emrD, tolC, arsR, arsB, arsC, tehB, merR	ompA, fimD, fimC, fimI, fimE, manB, entB, iroB, iroC, iroD, iroE, cvaC, gad, iss, mchF, sitA, traT	fimH34	A	-	-	O9	-	H4	-	-	-	MiSeq	Unknown	SPAdes v. 3.7.0	Unknown	4516083	670	GCA_001957205.1
ICBEC72H	ICBEC72H	NCBI	Escherichia coli	Brazil	Northeast	Natal (RN)	2016	Human	Foot secretion	Human	ST101	IncI1, IncX4					131		blaCTX-M-8	-	mcr-1.1	-	-	-	-	-	-	-	-	-	emrK, mvrC, mdtK, tehA, tolC, acrE, acrf, mdtN, phnP, phnO, phnN, phnM, phnL, phnK, phnJ, phnI, phnH, phnG, phnF, phnE, phnd, phnC, yjiO, mdtF, mdtE, emrD, tehB, arsC, arsB, arsR	fyuA, ybtE, ybtT, ybtU, irp1, irp2, ybtA, ybtP, ybtQ, iroB, iroC, iroD, iroE, iroN, sfaX, sfaY, focH, focG, focF, focD, focC, sfaD, focA, sfaB, sfaC, ompA, fimE, fimI, fimC, fimD, fimG, hcp1/tssD1, tssA, tssM, ecpD, ecpC, ecpB, ecpA, cea, fosCsfaE, focI, fyuA, gad, iss, lpfA, mchB, mchC, mchF, mcmA, ompT, sitA	fimH54-like	B1	O82	O82	-	-	H8	-	-	-	MiSeq	Unknown	SPAdes v. 3.6.2	2016	4741800	14	GCA_001660545.3
ICBEC7P	ICBEC7P	NCBI	Escherichia coli	Brazil	Southeast	Santos (SP)	2013	Animal	Foot pad lesion	Penguin	ST10	IncX4, IncN, IncHI2, IncHI2A, IncI1				3	3	-	blaCTX-M-1	-	mcr-1.1	-	-	-	tet(A), tet(B)	-	sul2	aadA1	-	gyrA-S83L	emrK, tolC, mdtK, phnC, phnd, phnE, phnF, phnG, phnH, phnI, phnJ, phnK, phnL, phnM, phnN, phnO, phnP, mdtN, acrf, acrE, tehA, emrD, mdtE, mdtF, yjiO, terD, terC, tehB, arsR, arsB, arsC	fimE, entB, ompA, ecpD, ecpC, ecpA, fimG, fimD, fimC, fimI, cea, cib, gad, ompT	fimH23	A	-	O54	-	-	H32	-	-	-	MiSeq	Unknown	SPAdes v. 3.9.0	Unknown	5272289	237	GCA_001747365.2
MIMA_EC11	MIMA_EC11	NCBI	Escherichia coli	Brazil	South	Florianópolis (SC)	2015	Human	Rectal swab	Human	ST206	IncX3, IncX4, IncN						3	blaTEM-1A	cmlA1, floR	mcr-1.1	-	-	-	-	dfrA8	sul3, sul2	aadA1, aadA2b, aph(3'')-Ib, aph(3')-Ia, aph(6)-Id	qnrB19	gyrA-S83L, parC-A56T	mdtK, emrK, phnC, phnd, phnE, phnF, phnG, phnH, phnI, phnJ, phnK, phnL, phnM, phnN, phnO, phnP, mdtN, tolC, acrE, acrf, emrD, tehA, mdtE, mdtF, yjiO, tehB, arsR, arsB, arsC, silP, silA, silB, silF, silC, silR, silS, silE	astA, tssC, tssF, tssG, fha, tssJ, tssL, hcp1/tssD1, entB, entC, fimE, fimI, fimC, fimD, fimF, fimG, ecpD, ecpC, ecpB, ecpA, astA, gad, traT	fimH94	A	-	-	-	-	H5	-	-	-	MiSeq	Unknown	CLC NGS Cell v. 4.0	2017	4923677	88	GCA_009901805.1
MIMA_EC91	MIMA_EC91	NCBI	Escherichia coli	Brazil	South	Florianópolis (SC)	2016	Human	Urine	Human	ST354	IncFIB-like, IncX4, p0111-like, IncFIA		F-:A1:B1					blaCTX-M-2	catA1	mcr-1.1	-	-	-	tet(B)	dfrA17	sul1	aadA1, aac(3)-IId, ant(2'')-Ia	-	parC-S80I, parC-E84G	tehA, mdtK, phnC, phnd, phnE, phnF, phnG, phnH, phnI, phnJ, phnK, phnL, phnM, phnN, phnO, phnP, mdtN, yjiO, emrK, tolC, emrD, mdtF, mdtE, acrE, acrf, qacE, tehB, arsC, arsB, arsR, silE, silS, silR, silC, silF, silB, silA, silP, merR	entB, entE, fepB, fes, fepA, fimB, fimE, fimI, fimC, fimD, fimF, chuV, chuU, chuW, chuT, shuA, ecpR, ecpA, ecpB, ecpC, ecpD, air, chuA, eilA, gad, hra, ibeA, iucC, iutA, lpfA, sitA, usp, yfcV	fimH58	F	O23	O23	-	-	H34	-	-	-	MiSeq	Unknown	CLC NGS Cell v. 4	May, 2019	5326775	167	GCA_009932305.1
MM	MM	NCBI	Escherichia coli	Brazil	Southeast	Santos (SP)	2016	Food	Seafood	Mussels	ST4012	IncFIB-like, IncFIA		F22:A1:B1					blaTEM-1B, blaCTX-M-14	cmlA1, floR	-	-	-	erm(B)	tet(A)	dfrA17	sul2	aadA5, aph(3'')-Ib, aph(6)-Id, aac(6')-Ib3, aac(3)-IId	aac(6')-Ib-cr	gyrA-S83L, gyrA-D87Y, parC-S80I	mvrC, mdtE, mdtF, tolC, yjiO, acrE, acrf, phnd, phnC, mdtK, emrD, tehA, emrK, mdtN, phnP, phnO, phnN, phnM, phnL, phnK, phnJ, phnI, phnH, phnG, phnF, arsR, arsB, arsC, tehB	ompA, entB, papB, papI, ecpD, ecpC, ecpB, ecpA, gad, hra, iss, papA_F19, traT	-	A	-	-	O8	-	H4	-	-	-	NextSeq	Unknown	Velvet v. 1.2.10	Unknown	4727871	164	GCA_002115565.1
S366	S366	NCBI	Escherichia coli	Brazil	Southeast	Jardinópolis (SP)	2017	Environmental	Soil	NA	ST189	ColpVC-like, IncN, IncP1						3	-	-	-	-	-	-	tet(A)	dfrA17	sul3, sul2	aadA5, aadA1	-	gyrA-S83L, gyrA-D87N, parC-S80I	mdtK, emrK, acrE, acrf, phnC, phnd, phnE, phnF, phnG, phnH, phnI, phnJ, phnK, phnL, phnM, phnN, phnO, phnP, mdtN, tolC, mdtF, mdtE, yjiO, emrD, tehA, arsC, arsB, arsR, tehB, silS, silC	ecpD, ecpC, ecpB, ecpA, hcp1/tssD1, tssM, tssA, clpV/tssH, tssL, tssJ, fha, tssG, tssF, tssC, tssB, hcp2/tssD2, vgrG/tssI, fimE, fimI, fimC, fimD, fimG, gad, iss, lpfA, traT	fimH54-like	A	O80	O80	-	-	H26	-	-	-	MiSeq	Unknown	SPAdes v. 3.9	Unknown	5456612	865	GCA_003934205.1
S376	S376	NCBI	Escherichia coli	Brazil	Southeast	Jardinópolis (SP)	2017	Environmental	Soil	NA	ST906	IncFIB-like		F24:A-:B1					-	-	-	-	-	mph(A)	tet(A)	dfrA1	-	-	-	gyrA-S83L, gyrA-D87N, parC-S80I	mdtK, acrf, acrE, tolC, emrK, phnC, phnF, phnG, phnH, phnI, phnJ, phnK, phnL, phnM, phnN, phnO, phnP, mdtN, yjiO, emrD, tehA, mdtF, mdtE, tehB, arsC, arsB, arsR, arsB, arsD, arsR	ecpA, ecpB, ecpC, ecpD, fimB, fimE, fimI, fimC, fimD, fimF, fimG, iroB, iroC, iroD, iroE, iroN, cma, cvaC, hlyF, iss, lpfA, ompT, sitA, traT	fimH61	B1	O156	O156	-	-	H23	-	-	-	MiniSeq	Unknown	SPAdes v. 3.9	Unknown	5070501	310	GCA_003856295.1
S526	S526	NCBI	Escherichia coli	Brazil	Southeast	Jardinópolis (SP)	2018	Environmental	Soil	NA	ST526	IncFII		F29:A-:B-					blaTEM-1B	catA1	-	-	fosA	-	tet(A)	dfrA8	sul1	aadA1	-	-	emrK, tehA, acrf, acrE, mdtK, emrD, mdtN, phnP, phnO, phnN, phnM, phnL, phnK, phnJ, phnI, phnH, phnG, phnF, phnE, phnd, phnC, mdtF, mdtE, yjiO, tolC, tehB, arsC, arsB, arsR	ecpA, ecpB, ecpC, ecpD, ompA, fimG, fimD, fimC, fimI, fimE, fimB, hcp2/tssD2, tssB, tssC, tssF, tssG, fha, tssJ, tssL, tssA, hcp1/tssD1, gad, lpfA, traT	fimH369	B1	O185	O185	-	-	H2	H47	-	-	MiniSeq	Unknown	CLC Genomics Workbench v. 12	Unknown	4827904	67	GCA_012033715.1
S662	S662	NCBI	Escherichia coli	Brazil	Southeast	Sales Oliveira (SP)	2019	Environmental	Soil	NA	ST345	IncFIB-like		F24:A-:B1					blaTEM-1B	-	-	-	-	-	tet(A), tet(B)	dfrA12	sul1	aadA2, aph(3'')-Ib, aph(6)-Id	-	gyrA-S83L, gyrA-D87N, parC-S80I	tolC, acrE, acrf, tehA, emrD, mdtK, mdtE, mdtF, emrK, mdtN, phnP, phnO, phnN, phnM, phnL, phnK, phnJ, phnI, phnH, phnG, phnF, phnE, phnd, phnC, yjiO, tehB, arsR, arsB, arsC, silE, silS, silR, silF, silB, silA, silP, merR	iroN, iroE, iroD, iroC, iroB, fimE, fimC, fimD, ecpA, ecpB, ecpC, ecpD, ompA, hcp2/tssD2, tssB, tssC, tssF, tssG, fha, tssJ, tssL, tssM, tssA, hcp1/tssD1, cma, cvaC, hlyF, iroN, iss, lpfA, ompT, sitA, traT	fimH31	B1	O134	O134	O8	-	H21	H53	-	-	MiSeq	Unknown	CLC Genomics Workbench v. 12	Unknown	4991868	75	GCA_012034375.1
S663	S663	NCBI	Escherichia coli	Brazil	Southeast	Altinópolis (SP)	2019	Environmental	Soil	NA	ST448	IncFIB-like, IncFII		F2:A-:B1					blaTEM-1B	-	-	-	-	-	tet(A)	dfrA5	sul2	aph(3'')-Ib, aph(6)-Id	-	parE-S458T, gyrA-S83L, gyrA-D87N, parC-S80I	mdtK, emrK, mvrC, acrf, acrE, mdtN, phnP, phnO, phnN, phnM, phnL, phnK, phnJ, phnI, phnH, phnG, phnF, phnE, phnd, phnC, tehA, yjiO, tolC, emrD, mdtE, mdtF, tehB, merR, arsR, arsB, arsC	ecpA, ecpB, ecpC, ecpD, fimD, fimC, fimI, fimE, papK, papJ, papD, papB, ybtQ, ybtP, ybtA, irp1, ybtU, ybtT, ybtE, fyuA, iroB, iroC, iroD, iroE, hcp2/tssD2, tssB, tssC, tssF, hcp1/tssD1, tssM, tssA, tssL, tssJ, fha, tssG, iutA, cia, cvaC, etsC, gad, hlyF, iroN, irp2, iss, iucC, lpfA, mchF, mcmA, neuC, ompT, papA_F48, papC, sitA, traT	fimH35	B1	-	-	O8	-	H8	-	-	-	MiniSeq	Unknown	CLC Genomics Workbench v. 12	Unknown	5052196	69	GCA_012033725.1
SJRP/Ec42664	SJRP/Ec42664	NCBI	Escherichia coli	Brazil	Southeast	Guapiaçu (SP)	2014	Animal	Cloacal swab	Chicken	ST4937								blaCTX-M-2	-	-	-	-	-	tet(A)	dfrA1	sul1	aadA1, aac(3)-IV, aph(4)-Ia	-	-	phnP, phnO, phnN, phnM, phnL, phnK, phnJ, phnI, phnH, phnG, phnF, phnE, phnd, phnC, mdtK, emrK, emrD, tolC, mdtE, mdtF, tehA, mdtN, mvrC, yjiO, acrE, acrf, silP, silA, silB, silF, silC, silR, silS, silE, arsR, arsB, arsC, tehB, merR	entB, ecpA, ecpB, ecpC, ecpD, gspM, iutA, hcp1/tssD1, tssM, tssA, clpV/tssH, tssL, tssJ, fha, tssG, tssF, tssC, tssB, fimE, fimI, fimC, fimD, fimG, hcp2/tssD2, gad, hra, iha, iss, iucC, sitA, traT	fimH23	A	-	-	-	-	H38	-	-	-	NextSeq	Unknown	Velvet v. 1.2.1	Unknown	5423017	191	GCA_002155195.1
SJRP/Ec42685	SJRP/Ec42685	NCBI	Escherichia coli	Brazil	Southeast	Guapiaçu (SP)	2014	Animal	Cloacal swab	Chicken	ST117	IncFIB-like, IncN		F18:A-:B1				-	blaCTX-M-55, blaTEM-1B	-	-	-	fosA3	-	tet(A)	-	-	aph(3'')-Ib, aph(6)-Id	-	-	mvrC, emrK, mdtN, phnP, phnO, phnN, phnM, phnL, phnK, phnJ, phnI, phnH, phnG, phnF, phnE, phnd, phnC, mdtK, tehA, yjiO, emrD, acrf, acrE, mdtE, mdtF, tolC, tehB, arsR, arsB, arsC	ompA, astA, ecpD, ecpB, ecpA, ecpR, fyuA, ybtE, ybtT, ybtU, irp1, irp2, ybtA, ybtP, ybtQ, ybtX, ybtS, iroN, iroE, iroD, iroC, iutA, pic, fimG, fimD, fimC, fimI, fimE, entB, fepC, fimB, shuA, chuT, chuW, chuU, chuV, gspG, chuA, cvaC, etsC, gad, hlyF, ireA, iss, iucC, lpfA, mchF, ompT, sitA, traT	fimH97	G	-	-	O8	-	H4	-	-	-	NextSeq	Unknown	Velvet v. 1.2.1	Unknown	5103120	191	GCA_002154285.1
SJRP/Ec42687	SJRP/Ec42687	NCBI	Escherichia coli	Brazil	Southeast	Guapiaçu (SP)	2014	Animal	Cloacal swab	Chicken	ST48	IncFII, IncI2-like		F-:A6:B-					blaCTX-M-2	-	-	-	-	-	tet(B)	-	sul1, sul2	aadA1, aac(3)-VIa	-	-	mdtN, phnP, phnO, phnN, phnM, phnL, phnK, phnJ, phnI, phnH, phnG, phnF, phnE, phnd, phnC, emrK, qacE, mdtK, emrD, tolC, yjiO, tehA, mdtF, mdtE, acrE, acrf, terD, terC, arsR, arsB, arsC, tehB	ompA, entB, ecpD, ecpC, ecpA, fimG, fimF, gad, hra, iss	fimH41	A	-	-	-	-	H11	-	-	-	NextSeq	Unknown	Velvet v. 1.2.1	Unknown	4858486	164	GCA_002154755.1
SJRP/Ec42690	SJRP/Ec42690	NCBI	Escherichia coli	Brazil	Southeast	Guapiaçu (SP)	2014	Animal	Cloacal swab	Chicken	ST47	IncFIC, IncHI2, IncHI2A				-			blaCTX-M-2	-	-	-	-	-	tet(A)	dfrA7	sul1, sul2	aac(3)-IV, aph(3'')-Ib, aph(4)-Ia, aph(6)-Id	-	gyrA-S83L	mdtK, tolC, acrf, acrE, phnP, phnO, phnM, phnL, phnK, phnJ, phnI, phnH, phnG, phnF, phnE, phnC, mvrC, emrK, tehA, mdtE, mdtF, emrD, mdtN, terD, terC, tehB, arsR, arsB, arsC	ompA, entB, ecpB, ecpD, gspM, hcp1/tssD1, fimG, ecpA, hra, ompT, traT	fimH23-like	A	-	-	-	-	-	-	-	-	NextSeq	Unknown	Velvet v. 1.2.1	Unknown	5019443	220	GCA_002154765.1
SJRP/Ec42694	SJRP/Ec42694	NCBI	Escherichia coli	Brazil	Southeast	Guapiaçu (SP)	2014	Animal	Cloacal swab	Chicken	ST648	IncFIB-like		F-:A-:B1					blaCTX-M-2, blaTEM-1B	-	-	-	-	-	tet(A)	-	sul1, sul2	aadA1	-	-	mdtK, emrD, emrK, yjiO, mdtE, mdtF, tehA, mdtN, phnP, phnO, phnN, phnM, phnL, phnK, phnJ, phnI, phnH, phnG, phnF, phnE, phnd, phnC, tolC, mvrC, acrf, acrE, arsR, arsB, arsC, tehB, merR	entB, entC, fepB, kpsD, ompA, chuT, chuU, chuV, iutA, ecpE, ecpD, ecpC, ecpB, ecpA, ecpR, fimH, fimG, fimD, fimC, fimI, tssB, tssC, tssJ, hcp1/tssD1, iroN, iroE, iroD, iroC, iroB, astA, fimB, fimE, chuA, cma, eilA, gad, hlyF, hra, iha, ireA, iss, iucC, kpsE, kpsMII, lpfA, ompT, sitA, traT, yfcV	fimH58	F	-	-	-	-	H10	-	-	-	NextSeq	Unknown	Velvet v. 1.2.1	Unknown	5371947	165	GCA_002155205.1
SJRP/Ec42695	SJRP/Ec42695	NCBI	Escherichia coli	Brazil	Southeast	Guapiaçu (SP)	2014	Animal	Cloacal swab	Chicken	ST1158	IncFIB-like		F64:A-:B27					blaCTX-M-2	-	-	-	-	-	tet(B)	-	sul1, sul2	aac(3)-IV, aadA1, ant(2'')-Ia, aph(3'')-Ib, aph(3')-Ia, aph(4)-Ia, aph(6)-Id	-	parC-S80I	mdtK, mdtN, phnP, phnO, phnN, phnM, phnL, phnK, phnJ, phnI, phnH, phnG, phnF, phnE, phnd, phnC, acrE, acrf, mdtE, mdtF, emrK, emrD, tehA, tolC, yjiO, mvrC, arsR, arsB, arsC, tehB, merR	entB, fimF, fimD, fimC, fimI, fimE, shuA, shuT, chuU, chuV, ecpR, ecpA, ecpB, ecpC, ecpD, iutA, papB, papI, papC, astA, chuA, cia, eilA, etsC, hlyF, hra, iss, iucC, kpsE, kpsMII, ompT, papA_F20, traT	fimH47	E	-	-	-	-	H34	-	-	-	NextSeq	Unknown	Velvet v. 1.2.1	Unknown	5759023	169	GCA_002154805.1
t1	t1	NCBI	Escherichia coli	Brazil	Southeast	São Paulo (SP)	2013	Animal	Air sac	Turkey	ST131	IncFIB-like, Col, IncI1, IncX1-like, IncFII		F2:A-:B1			12		blaCMY-2, blaTEM-1A	-	-	-	-	Inu(A)	tet(B)	-	-	aadA12, aph(3')-Ia	qnrB19	-	mdtF, mdtE, emrD, mdtK, phnC, phnd, phnE, phnF, phnG, phnH, phnI, phnJ, phnK, phnL, phnM, phnN, phnO, phnP, mdtN, acrf, acrE, tehA, mvrC, tolC, emrK, sugE, arsC, merR, tehB	iroB, iroC, iroD, iroE, iroN, entB, entE, entC, fepB, fepC, entF, fes, fepA, fimE, fimB, chuV, chuU, chuY, chuX, chuW, chuT, chuS, ybtS, ybtX, ybtQ, ybtP, ybtA, irp2, irp1, ybtU, ybtT, ybtE, fyuA, aslA, ecpE, ecpD, ecpB, ecpA, ecpR, iutA, kpsD, fimA, fimI, fimC, fimD, fimF, fimG, fimH, ibeA, kpsM, kpsT, chuA, cib, cvaC, hlyF, iss, iucC, kpsE, kpsMII_K1, mchF, neuC, ompT, papC, sitA, traT, tsh, yf…	fimH22	B2	-	-	-	-	H4	-	-	-	Unknown (Illumina)	Unknown	SPAdes v. 3.11.1	July, 2013	5271482	174	GCA_009761075.1
t2	t2	NCBI	Escherichia coli	Brazil	Southeast	São Paulo (SP)	2013	Animal	Air sac	Turkey	ST131	IncFIB-like, Col, IncI1, IncX1-like, IncFII		F2:A-:B1			12		blaCMY-2, blaTEM-1A	-	-	-	-	Inu(A)	-	-	-	aadA12, aph(3')-Ia	qnrB19	-	mdtK, mdtN, phnP, phnO, phnN, phnM, phnL, phnK, phnJ, phnI, phnH, phnG, phnF, phnE, phnd, phnC, acrE, emrK, emrD, tehA, sugE, mdtF, mdtE, mvrC, tolC, tehB, merR, arsC	iroB, iroC, iroD, iroE, iroN, aslA, fimA, fimI, fimC, fimD, fimF, fimG, fimH, ibeA, entB, entE, entC, fepB, fepC, kpsD, ybtS, ybtX, ybtQ, ybtP, ybtA, irp2, irp1, ybtU, ybtT, ybtE, fyuA, chuV, chuU, chuY, chuX, chuW, chuT, chuS, fimE, fimB, kpsT, kpsM, entF, fes, fepA, ecpR, ecpA, ecpB, ecpD, ecpE, iutA, chuA, cib, cvaC, etsC, hlyF, iss, iucC, kpsE, kpsMII_K1, mchF, neuC, ompT, papC, sitA, traT, t…	fimH22	B2	-	-	-	-	H4	-	-	-	Unknown (Illumina)	Unknown	SPAdes v. 3.11.1	July, 2013	5213516	165	GCA_009761045.1
t3	t3	NCBI	Escherichia coli	Brazil	Southeast	São Paulo (SP)	2013	Animal	Air sac	Turkey	ST131	IncFIB-like, Col, IncI1, IncX1-like, IncFII		F2:A-:B1			12		blaCMY-2, blaTEM-1A	-	-	-	-	Inu(A)	tet(B)	-	-	aadA12, aph(3')-Ia	qnrB19	-	emrD, mdtE, mdtF, tehA, mdtN, phnP, phnO, phnN, phnM, phnL, phnK, phnJ, phnI, phnH, phnG, phnF, phnE, phnd, phnC, mdtK, acrf, acrE, emrK, sugE, mvrC, tolC, arsC, tehB, merR	fimB, fimE, chuS, chuA, chuT, chuW, chuX, chuY, chuU, chuV, kpsD, iroN, iroE, iroD, iroC, iroB, aslA, ecpE, ecpD, ecpB, ecpA, ecpR, kpsM, kpsT, fimA, fimI, fimC, fimD, fimF, fimG, fimH, ibeA, entB, entE, entC, fepB, fepC, entF, fes, fepA, ybtE, ybtT, ybtU, irp1, irp2, ybtA, ybtP, ybtQ, ybtX, ybtS, cib, cvaC, etsC, fyuA, hlyF, iss, iucC, iutA, kpsE, kpsMII_K1, mchF, neuC, ompT, papC, sitA, traT, t…	fimH22	B2	-	-	-	-	H4	-	-	-	Unknown (Illumina)	Unknown	SPAdes v. 3.11.1	July, 2013	5314316	193	GCA_009761595.1
t4	t4	NCBI	Escherichia coli	Brazil	Southeast	São Paulo (SP)	2013	Animal	Air sac	Turkey	ST131	IncFIB-like, IncX1-like, IncFII		F2:A-:B1					blaTEM-1A	-	-	-	-	Inu(A)	tet(B)	-	-	aadA12, aph(3')-Ia	-	-	mvrC, tehA, phnC, phnd, phnE, phnF, phnG, phnH, phnI, phnJ, phnK, phnL, phnM, phnN, phnO, phnP, mdtN, mdtF, mdtE, mdtK, emrK, emrD, tolC, acrE, acrf, arsC, tehB, merR	fepA, fes, entF, fepC, fepB, entC, entE, entB, fimB, ibeA, ybtS, ybtX, ybtQ, ybtP, ybtA, irp2, irp1, ybtU, ybtT, ybtE, fyuA, chuV, chuU, chuY, chuX, chuW, chuT, chuA, chuS, iroB, iroC, iroD, iroE, iroN, ecpR, ecpA, ecpB, ecpD, ecpE, iutA, kpsT, kpsM, aslA, fimA, fimI, fimC, fimD, fimF, fimG, fimH, kpsD, fimE, cvaC, etsC, hlyF, iss, iucC, kpsE, kpsMII_K1, mchF, neuC, ompT, papC, sitA, traT, tsh, y…	fimH22	B2	-	-	-	-	H4	-	-	-	Unknown (Illumina)	Unknown	SPAdes v. 3.11.1	Unknown	5179267	187	GCA_009760995.1
t5	t5	NCBI	Escherichia coli	Brazil	Southeast	São Paulo (SP)	2013	Animal	Air sac	Turkey	ST131	IncFIB-like, IncFII, IncHI2, IncHI2A		F2:A-:B1		1			-	-	mcr-5.1, mcr-9	-	-	-	tet(D), tet(B)	-	sul1	aadA2b, ant(2'')-Ia	qnrA1	-	mdtE, mdtF, emrK, mdtK, mvrC, tehA, emrD, tolC, acrf, acrE, mdtN, phnP, phnO, phnN, phnM, phnL, phnK, phnJ, phnI, phnH, phnG, phnF, phnE, phnd, phnC, arsC, terD, terC, tehB,	chuS, chuT, chuW, chuX, chuY, chuU, chuV, entB, entE, entC, fepB, fepC, entF, fes, fepA, ybtS, ybtX, ybtQ, ybtP, ybtA, irp2, irp1, ybtU, ybtT, ybtE, fyuA, iroN, iroE, iroD, iroC, iroB, ecpR, ecpA, ecpB, ecpD, ecpE, fimH, fimG, fimF, fimD, fimC, fimI, fimA, fimE, ibeA, aslA, kpsM, kpsT, iutA, fimB, kpsD, chuA, cvaC, etsC, hlyF, iss, iucC, kpsE, kpsMII_K1, mchF, neuC, ompT, papC, sitA, traT, tsh, u…	fimH22	B2	-	-	-	-	H4	-	-	-	Unknown (Illumina)	Unknown	SPAdes v. 3.11.1	July, 2013	5412916	221	GCA_009760975.1
t6	t6	NCBI	Escherichia coli	Brazil	Southeast	São Paulo (SP)	2013	Animal	Air sac	Turkey	ST131	IncFIB-like, IncFII, IncHI2, IncHI2A		F18:A-:B1		-			-	-	mcr-9	-	-	-	tet(D)	-	sul1	aadA2b, ant(2'')-Ia	qnrA1	-	mdtF, mdtE, acrE, acrf, mdtK, mdtN, phnP, phnO, phnN, phnM, phnL, phnK, phnJ, phnI, phnH, phnG, phnF, phnE, phnd, phnC, mvrC, emrD, emrK, tehA, tolC, arsC, tehB, terD, terC	ecpR, ecpA, ecpB, ecpD, ecpE, chuV, chuU, chuY, chuX, chuW, chuT, chuA, chuS, ibeA, fimH, fimG, fimF, fimD, fimC, fimI, fimA, aslA, kpsM, kpsT, entB, entE, entC, fepB, fepC, entF, fes, fepA, iutA, kpsD, ybtS, ybtX, ybtQ, ybtP, ybtA, irp2, irp1, ybtU, ybtT, ybtE, fyuA, fimB, iroN, iroE, iroD, iroC, iroB, fimE, cvaC, etsC, hlyF, iss, iucC, kpsE, kpsMII_K1, mchF, neuC, ompT, papC, sitA, traT, tsh, y…	fimH22	B2	-	-	-	-	H4	-	-	-	Unknown (Illumina)	Unknown	SPAdes v. 3.11.1	July, 2013	5299841	167	GCA_009761665.1
UPECV2-6	UPECV2-6	NCBI	Escherichia coli	Brazil	Southeast	São Paulo (SP)	2018	Animal	Urine	Poultry	ST73	IncFIA, IncFIB-like, IncFII		F1:A1:B1					blaTEM-1B	catA1	-	-	-	-	-	dfrA8	sul2	aph(3'')-Ib, aph(6)-Id	-	-	emrK, mvrC, mdtK, acrf, acrE, tolC, mdtF, mdtE, emrD, mdtN, phnP, phnO, phnN, phnM, phnL, phnK, phnJ, phnI, phnH, phnG, phnF, phnE, phnd, phnC, tehA, arsC, tehB	chuV, chuU, chuY, chuX, chuW, chuT, chuA, chuS, fimB, fimE, fimA, fimI, fimC, fimD, fimF, fimG, fimH, clbA, clbB, clbC, clbD, clbE, clbF, clbG, clbH, clbI, clbJ, clbK, clbL, clbM, clbN, clbO, clbP, clbQ, clbS, fyuA, ybtE, ybtT, ybtU, irp1, irp2, ybtA, ybtP, ybtQ, ybtX, ybtS, tcpC, entB, entE, entC, fepB, entS, fepD, fepG, fepC, entF, fes, fepA, entD, pic, vat, ecpE, ecpD, ecpA, ecpR, fdeC, aslA, …	fimH184	B2	-	O6	-	-	H1	-	-	-	MiSeq	Unknown	Shovill v. 1.0.4	November, 2019	5127257	173	GCA_009761195.1
[truncated: 2 more columns]
