# Supplementary material for: WHO Critical Priority Escherichia coli as One Health Challenge for a Post-Pandemic Scenario: Genomic Surveillance and Analysis of Current Trends in Brazil
Source: Microbiol Spectr. 2022 Mar 2;10(2):e01256-21. doi: 10.1128/spectrum.01256-21 (PMC8941879; doi:10.1128/spectrum.01256-21)
Supplement: SUPPLEMENTAL FILE 3 — Supplemental material. Download SPECTRUM01256-21_Supp_3_seq13.xlsx, XLSX file, 0.2 MB [file spectrum01256-21_supp_3_seq13.xlsx]

## Sheet: Table S2
Additional file 2: Table S2. Data obtained from genome-based phylogeny analysis of critical priority Escherichia coli population
	10E	1326F	1854	2012-1	2531-13	2610F	3431F	3522-6	39764	40219	4487	4488	4516	4602	5134	5135	5136	5137	7469	A102	A117	A240	A241	APC43A	BH100	BH100L	BR02-DEC	BR03-DEC	BR07-DEC	BR10-DEC	BR12-DEC	BR25-DEC	BR29-DEC	BR32-DEC	BR43-DEC	BR64-DEC	C153	CF1-2	E12	E54	ECD9209	ECEST9	EW159	EW222	EW232	EW239	EW92	Ec42698	HC8912016
10E		76383	87759	89030	92080	88324	95033	93145	89359	85301	95733	95736	91458	74704	78307	91637	76781	84933	77239	89297	89214	89165	89152	85512	74196	73307	89404	89402	89422	89163	89158	89523	89150	92356	74750	89150	88903	77229	89454	77112	60195	89066	89247	77238	89262	76945	74772	78018	89329
1326F	76383		75669	76862	75236	76645	76084	75899	76868	76514	76654	76657	73312	76617	79392	76861	85520	76487	97211	76895	76945	77019	77030	74519	76462	75606	76912	76910	76933	76808	77036	76934	76834	77815	76651	76834	76847	79007	76943	92827	61659	76771	76681	97211	76955	85652	76635	79296	76893
1854	87759	75669		90324	85298	88974	86816	86127	90278	85100	87475	87478	83457	73807	77600	87334	76153	83315	76567	89984	90208	95562	95555	91538	73348	72484	90488	90486	90514	89953	95554	90580	90005	84772	73854	90005	95203	76730	90489	76417	59779	90658	89971	76567	90520	76278	73873	77201	90008
2012-1	89030	76862	90324		86284	91890	87506	87012	93790	86745	88125	88129	84164	74903	78853	87971	77166	84245	77698	93206	93079	92008	92013	88086	74403	73512	93533	93531	93549	92845	92021	93685	92797	85978	74945	92797	91821	77703	93720	77593	60531	93386	93129	77696	93636	77337	74968	78303	93258
2531-13	92080	75236	85298	86284		85345	93918	95442	86358	84322	94517	94521	90404	73292	76965	92221	75582	83860	75858	86233	86337	86737	86748	82901	72817	71978	86148	86149	86165	86293	86755	86240	86379	91145	73338	86379	86565	76008	86237	75926	59386	86136	86026	75856	86274	75739	73360	76538	86261
2610F	88324	76645	88974	91890	85345		86634	86015	92071	85614	87257	87260	83419	74217	78273	87325	76607	83712	76921	92181	91810	90360	90346	87016	73588	72719	92153	92152	92170	96610	90352	91915	93340	85054	74264	93340	90065	77004	92715	76961	59966	92061	92001	76920	92323	76780	74245	77737	92144
3431F	95033	76084	86816	87506	93918	86634		94799	87748	85237	99072	99069	92499	74435	78170	93069	76606	85005	77000	87579	87731	88261	88248	84337	73951	73066	87358	87356	87375	87545	88253	87610	87734	92811	74481	87734	87992	77047	87659	76936	60183	87417	87368	77000	87522	76744	74503	77734	87594
3522-6	93145	75899	86127	87012	95442	86015	94799		86937	84843	95522	95525	91247	73904	77601	93366	76127	84375	76551	86963	87102	87625	87612	83791	73409	72660	86758	86756	86776	86981	87618	86964	87069	92249	73950	87069	87432	76736	86986	76546	59617	86873	86726	76549	86943	76343	73972	77211	86946
39764	89359	76868	90278	93790	86358	92071	87748	86937		86613	88389	88392	84358	74793	78853	88120	77249	84491	77765	93957	94024	91945	91951	88030	74479	73581	93836	93834	93861	93068	91959	93884	93378	86101	74834	93378	91717	77788	94258	77665	60509	94301	93762	77763	94610	77398	74839	78372	94008
40219	85301	76514	85100	86745	84322	85614	85237	84843	86613		85886	85891	81731	74600	78274	85922	76838	86777	77237	86334	86515	86450	86436	82779	74052	73159	86540	86538	86567	86429	86442	86540	86512	84057	74644	86512	86213	77273	86584	77211	60013	86463	86300	77235	86671	76976	74627	78003	86336
4487	95733	76654	87475	88125	94517	87257	99072	95522	88389	85886		99992	93268	74920	78777	93834	77168	85668	77607	88187	88345	88914	88899	84998	74458	73573	87986	87984	88004	88154	88906	88262	88378	93547	74966	88378	88691	77623	88303	77537	60409	88065	87973	77606	88156	77298	74988	78340	88245
4488	95736	76657	87478	88129	94521	87260	99069	95525	88392	85891	99992		93271	74923	78780	93837	77172	85671	77610	88190	88349	88917	88903	85002	74460	73575	87989	87987	88007	88157	88910	88265	88381	93551	74969	88381	88695	77625	88306	77539	60412	88069	87977	77609	88160	77301	74991	78344	88249
4516	91458	73312	83457	84164	90404	83419	92499	91247	84358	81731	93268	93271		71460	74946	89313	73550	81287	73970	84214	84586	84697	84704	81362	70960	70077	84163	84161	84186	84330	84711	84207	84265	89021	71505	84265	84517	73986	84293	73892	58060	84376	84155	73969	84336	73666	71528	74505	84262
4602	74704	76617	73807	74903	73292	74217	74435	73904	74793	74600	74920	74923	71460		74771	74873	78024	74855	77718	74928	75114	75131	75137	71876	88495	87438	75168	75166	75195	75086	75137	74944	75062	74903	99900	75062	74933	79206	74982	77630	58975	74945	74816	77715	74928	77895	99880	74660	74960
5134	78307	79392	77600	78853	76965	78273	78170	77601	78853	78274	78777	78780	74946	74771		78622	80129	78535	80848	78958	78858	78943	78935	75416	74680	73805	78916	78918	78932	78980	78936	78996	78860	80518	74816	78860	78718	80453	78974	80521	62250	78889	78800	80847	78960	80288	74837	88893	78953
5135	91637	76861	87334	87971	92221	87325	93069	93366	88120	85922	93834	93837	89313	74873	78622		77107	84830	77563	88205	88171	88818	88831	84927	74334	73455	87967	87964	87985	88111	88831	88013	88338	90700	74918	88338	88595	77573	88083	77476	60329	88001	87753	77562	88239	77307	74941	78166	88180
5136	76781	85520	76153	77166	75582	76607	76606	76127	77249	76838	77168	77172	73550	78024	80129	77107		77104	87053	77330	77227	77482	77469	74053	78111	77217	77345	77343	77363	77414	77475	77407	77363	78114	78068	77363	77253	79679	77437	87805	62162	77254	77177	87052	77438	98976	78050	80173	77311
5137	84933	76487	83315	84245	83860	83712	85005	84375	84491	86777	85668	85671	81287	74855	78535	84830	77104		77549	84346	84383	84638	84623	80908	74427	73536	84413	84411	84437	84525	84630	84486	84641	84224	74901	84641	84412	77484	84560	77339	60300	84330	84261	77550	84414	77209	74884	78224	84371
7469	77239	97211	76567	77698	75858	76921	77000	76551	77765	77237	77607	77610	73970	77718	80848	77563	87053	77549		77762	77606	77862	77869	74410	77667	76782	77792	77791	77812	77668	77875	77788	77670	78520	77753	77670	77683	80258	77789	94665	62604	77663	77568	99994	77843	87198	77738	80578	77758
A102	89297	76895	89984	93206	86233	92181	87579	86963	93957	86334	88187	88190	84214	74928	78958	88205	77330	84346	77762		93899	91642	91627	87761	74532	73630	93971	93969	93988	93312	91634	93574	93576	85991	74972	93576	91322	77815	94448	77693	60603	94200	93747	77760	94387	77475	74992	78534	99723
A117	89214	76945	90208	93079	86337	91810	87731	87102	94024	86515	88345	88349	84586	75114	78858	88171	77227	84383	77606	93899		92024	92011	88115	74452	73569	93624	93622	93641	92893	92016	93598	93052	86280	75159	93052	91733	77658	93990	77601	60484	99008	93357	77604	97540	77427	75181	78378	93850
A240	89165	77019	95562	92008	86737	90360	88261	87625	91945	86450	88914	88917	84697	75131	78943	88818	77482	84638	77862	91642	92024		99970	95182	74701	73822	92163	92161	92179	91361	99980	92032	91368	86351	75177	91368	99506	78020	92114	77785	60639	92437	91530	77861	92282	77682	75197	78528	91674
A241	89152	77030	95555	92013	86748	90346	88248	87612	91951	86436	88899	88903	84704	75137	78935	88831	77469	84623	77869	91627	92011	99970		95179	74708	73829	92155	92153	92172	91347	99987	92024	91355	86344	75184	91355	99516	78026	92099	77777	60637	92424	91547	77868	92292	77666	75204	78513	91658
APC43A	85512	74519	91538	88086	82901	87016	84337	83791	88030	82779	84998	85002	81362	71876	75416	84927	74053	80908	74410	87761	88115	95182	95179		71397	70678	88177	88175	88192	87486	95186	88089	87501	82578	71866	87501	94865	74715	88156	74351	58910	88497	87576	74409	88316	74207	71886	75045	87772
BH100	74196	76462	73348	74403	72817	73588	73951	73409	74479	74052	74458	74460	70960	88495	74680	74334	78111	74427	77667	74532	74452	74701	74708	71397		97790	74679	74677	74708	74475	74707	74513	74540	74523	88554	74540	74525	79801	74470	77747	58709	74559	74400	77665	74511	77674	88535	74698	74569
BH100L	73307	75606	72484	73512	71978	72719	73066	72660	73581	73159	73573	73575	70077	87438	73805	73455	77217	73536	76782	73630	73569	73822	73829	70678	97790		73780	73779	73810	73589	73828	73611	73642	73645	87497	73642	73681	78762	73580	76860	58185	73673	73517	76781	73625	76784	87478	73798	73667
BR02-DEC	89404	76912	90488	93533	86148	92153	87358	86758	93836	86540	87986	87989	84163	75168	78916	87967	77345	84413	77792	93971	93624	92163	92155	88177	74679	73780		99998	99947	93292	92155	93655	93584	85841	75211	93584	91870	77821	94203	77754	60684	93978	93753	77790	94390	77492	75233	78435	93989
BR03-DEC	89402	76910	90486	93531	86149	92152	87356	86756	93834	86538	87984	87987	84161	75166	78918	87964	77343	84411	77791	93969	93622	92161	92153	88175	74677	73779	99998		99945	93290	92153	93653	93583	85839	75209	93583	91868	77823	94201	77752	60682	93975	93751	77789	94387	77491	75231	78433	93987
BR07-DEC	89422	76933	90514	93549	86165	92170	87375	86776	93861	86567	88004	88007	84186	75195	78932	87985	77363	84437	77812	93988	93641	92179	92172	88192	74708	73810	99947	99945		93308	92172	93681	93611	85859	75238	93611	91886	77838	94230	77774	60709	94004	93769	77810	94416	77510	75260	78460	94006
BR10-DEC	89163	76808	89953	92845	86293	96610	87545	86981	93068	86429	88154	88157	84330	75086	78980	88111	77414	84525	77668	93312	92893	91361	91347	87486	74475	73589	93292	93290	93308		91354	92910	94348	85928	75130	94348	91075	77802	93758	77654	60504	93186	93200	77668	93283	77569	75114	78558	93290
BR12-DEC	89158	77036	95554	92021	86755	90352	88253	87618	91959	86442	88906	88910	84711	75137	78936	88831	77475	84630	77875	91634	92016	99980	99987	95186	74707	73828	92155	92153	92172	91354		92023	91360	86344	75183	91360	99523	78026	92106	77778	60644	92430	91547	77874	92300	77674	75204	78521	91667
BR25-DEC	89523	76934	90580	93685	86240	91915	87610	86964	93884	86540	88262	88265	84207	74944	78996	88013	77407	84486	77788	93574	93598	92032	92024	88089	74513	73611	93655	93653	93681	92910	92023		93164	85988	74987	93164	91824	77825	93693	77781	60610	93813	93495	77786	94115	77539	75008	78603	93621
BR29-DEC	89150	76834	90005	92797	86379	93340	87734	87069	93378	86512	88378	88381	84265	75062	78860	88338	77363	84641	77670	93576	93052	91368	91355	87501	74540	73642	93584	93583	93611	94348	91360	93164		85978	75107	100000	91101	77888	93923	77718	60564	93355	92988	77669	93663	77498	75128	78438	93552
BR32-DEC	92356	77815	84772	85978	91145	85054	92811	92249	86101	84057	93547	93551	89021	74903	80518	90700	78114	84224	78520	85991	86280	86351	86344	82578	74523	73645	85841	85839	85859	85928	86344	85988	85978		74952	85978	86154	78562	86073	78540	60855	86066	85734	78519	86033	78254	74974	80201	86007
BR43-DEC	74750	76651	73854	74945	73338	74264	74481	73950	74834	74644	74966	74969	71505	99900	74816	74918	78068	74901	77753	74972	75159	75177	75184	71866	88554	87497	75211	75209	75238	75130	75183	74987	75107	74952		75107	74979	79250	75027	77670	58978	74990	74860	77749	74970	77940	99948	74703	75003
BR64-DEC	89150	76834	90005	92797	86379	93340	87734	87069	93378	86512	88378	88381	84265	75062	78860	88338	77363	84641	77670	93576	93052	91368	91355	87501	74540	73642	93584	93583	93611	94348	91360	93164	100000	85978	75107		91101	77888	93923	77718	60564	93355	92988	77669	93663	77498	75128	78438	93552
C153	88903	76847	95203	91821	86565	90065	87992	87432	91717	86213	88691	88695	84517	74933	78718	88595	77253	84412	77683	91322	91733	99506	99516	94865	74525	73681	91870	91868	91886	91075	99523	91824	91101	86154	74979	91101		77792	91840	77600	60502	92149	91257	77682	92013	77406	74999	78322	91411
CF1-2	77229	79007	76730	77703	76008	77004	77047	76736	77788	77273	77623	77625	73986	79206	80453	77573	79679	77484	80258	77815	77658	78020	78026	74715	79801	78762	77821	77823	77838	77802	78026	77825	77888	78562	79250	77888	77792		77924	79978	61410	77750	77658	80258	77806	79761	79271	80305	77852
E12	89454	76943	90489	93720	86237	92715	87659	86986	94258	86584	88303	88306	84293	74982	78974	88083	77437	84560	77789	94448	93990	92114	92099	88156	74470	73580	94203	94201	94230	93758	92106	93693	93923	86073	75027	93923	91840	77924		77750	60525	94148	93972	77787	94692	77588	75048	78537	94409
E54	77112	92827	76417	77593	75926	76961	76936	76546	77665	77211	77537	77539	73892	77630	80521	77476	87805	77339	94665	77693	77601	77785	77777	74351	77747	76860	77754	77752	77774	77654	77778	77781	77718	78540	77670	77718	77600	79978	77750		62508	77635	77551	94663	77772	88005	77655	80434	77697
ECD9209	60195	61659	59779	60531	59386	59966	60183	59617	60509	60013	60409	60412	58060	58975	62250	60329	62162	60300	62604	60603	60484	60639	60637	58910	58709	58185	60684	60682	60709	60504	60644	60610	60564	60855	58978	60564	60502	61410	60525	62508		60547	60377	62604	60634	62302	58994	62235	60675
ECEST9	89066	76771	90658	93386	86136	92061	87417	86873	94301	86463	88065	88069	84376	74945	78889	88001	77254	84330	77663	94200	99008	92437	92424	88497	74559	73673	93978	93975	94004	93186	92430	93813	93355	86066	74990	93355	92149	77750	94148	77635	60547		93622	77662	97857	77422	75012	78405	94198
EW159	89247	76681	89971	93129	86026	92001	87368	86726	93762	86300	87973	87977	84155	74816	78800	87753	77177	84261	77568	93747	93357	91530	91547	87576	74400	73517	93753	93751	93769	93200	91547	93495	92988	85734	74860	92988	91257	77658	93972	77551	60377	93622		77566	94065	77259	74883	78359	93723
EW222	77238	97211	76567	77696	75856	76920	77000	76549	77763	77235	77606	77609	73969	77715	80847	77562	87052	77550	99994	77760	77604	77861	77868	74409	77665	76781	77790	77789	77810	77668	77874	77786	77669	78519	77749	77669	77682	80258	77787	94663	62604	77662	77566		77841	87198	77734	80577	77756
EW232	89262	76955	90520	93636	86274	92323	87522	86943	94610	86671	88156	88160	84336	74928	78960	88239	77438	84414	77843	94387	97540	92282	92292	88316	74511	73625	94390	94387	94416	93283	92300	94115	93663	86033	74970	93663	92013	77806	94692	77772	60634	97857	94065	77841		77599	74992	78508	94302
EW239	76945	85652	76278	77337	75739	76780	76744	76343	77398	76976	77298	77301	73666	77895	80288	77307	98976	77209	87198	77475	77427	77682	77666	74207	77674	76784	77492	77491	77510	77569	77674	77539	77498	78254	77940	77498	77406	79761	77588	88005	62302	77422	77259	87198	77599		77922	80307	77418
EW92	74772	76635	73873	74968	73360	74245	74503	73972	74839	74627	74988	74991	71528	99880	74837	74941	78050	74884	77738	74992	75181	75197	75204	71886	88535	87478	75233	75231	75260	75114	75204	75008	75128	74974	99948	75128	74999	79271	75048	77655	58994	75012	74883	77734	74992	77922		74685	75021
Ec42698	78018	79296	77201	78303	76538	77737	77734	77211	78372	78003	78340	78344	74505	74660	88893	78166	80173	78224	80578	78534	78378	78528	78513	75045	74698	73798	78435	78433	78460	78558	78521	78603	78438	80201	74703	78438	78322	80305	78537	80434	62235	78405	78359	80577	78508	80307	74685		78531
HC8912016	89329	76893	90008	93258	86261	92144	87594	86946	94008	86336	88245	88249	84262	74960	78953	88180	77311	84371	77758	99723	93850	91674	91658	87772	74569	73667	93989	93987	94006	93290	91667	93621	93552	86007	75003	93552	91411	77852	94409	77697	60675	94198	93723	77756	94302	77418	75021	78531
HEC01	77270	79220	76679	77709	76050	77082	77114	76790	77853	77342	77690	77692	73943	79458	80632	77631	79898	77477	80472	77852	77697	78021	78027	74614	80085	79047	77874	77872	77892	77874	78028	77873	77881	78617	79502	77881	77789	99221	77952	80191	61481	77738	77691	80471	77841	80000	79482	80545	77882
ICBEC13AM	92928	76682	87476	88109	93686	87413	94774	94800	88291	85622	95498	95502	91102	74692	78454	94738	76995	85018	77371	88329	88254	88851	88838	84943	74189	73301	88057	88055	88085	88319	88844	88303	88308	91636	74738	88308	88624	77401	88355	77375	60358	88132	88005	77371	88271	77115	74761	78091	88329
ICBEC2AM	90004	75957	86123	86958	90481	86246	91579	91091	87094	84715	92317	92314	87818	73940	77605	92056	76089	83847	76553	87317	87245	87503	87513	83769	73322	72447	86956	86958	86972	87193	87521	87142	87222	88598	73987	87222	87241	76541	87172	76531	59529	86988	86843	76553	87190	76277	74009	77153	87299
ICBEC3AM	86351	73692	84059	84755	86182	84067	87597	86829	84932	82753	88219	88217	84311	71827	75448	89473	73982	81559	74289	84756	85084	85605	85592	81979	71337	70464	84706	84705	84722	84999	85597	84792	85134	84934	71877	85134	85366	74415	84855	74342	58139	84759	84465	74289	84958	74155	71899	75023	84726
ICBEC72H	89237	76875	90253	93434	86328	92372	87702	87043	94203	86682	88324	88327	84474	75013	78952	88325	77362	84538	77682	94546	93936	91853	91846	88054	74444	73548	93950	93948	93977	93484	91846	93719	93726	86024	75058	93726	91542	77841	94493	77728	60499	94031	93802	77680	94417	77473	75078	78481	94540
ICBEC7P	93252	76926	87782	88423	94017	87738	95104	95130	88595	85926	95829	95832	91376	74954	78739	95065	77257	85308	77614	88626	88570	89171	89158	85250	74433	73545	88379	88377	88407	88644	89164	88610	88631	91966	75000	88631	88945	77664	88660	77618	60512	88450	88313	77614	88579	77377	75023	78362	88624
MIMA-EC11	91584	76913	87660	88340	91743	87650	94611	92634	88436	86111	95346	95344	88884	75121	78919	93296	77361	85395	77740	88535	88476	89142	89135	85181	74627	73743	88258	88256	88285	88529	89134	88477	88612	90035	75169	88612	88826	77805	88582	77695	60485	88341	88269	77739	88505	77595	75151	78568	88516
MIMA_EC91	76599	85205	75979	76980	75419	76430	76416	75966	77078	76647	76989	76992	73385	77902	79912	76962	99531	76933	86735	77139	77049	77294	77291	73965	77977	77084	77149	77147	77167	77233	77299	77199	77184	77919	77946	77184	77075	79521	77259	87482	62140	77059	77004	86734	77281	98903	77928	79961	77118
MM	89204	75969	87030	87601	89164	86880	90421	89771	87810	85446	91106	91111	86205	74131	77958	92313	76422	84298	76689	87642	87984	88444	88430	84531	73632	72770	87556	87554	87572	87834	88436	87688	87991	87874	74180	87991	88192	76842	87706	76730	59900	87586	87323	76688	87812	76605	74200	77530	87618
ONE02	89186	76940	89894	92869	86302	98898	87621	86995	93074	86528	88244	88247	84317	75038	79043	88129	77468	84634	77781	93162	92820	91343	91329	87445	74433	73561	93150	93149	93167	97667	91336	92907	94342	86000	75084	94342	91048	77838	93748	77823	60559	93069	93042	77780	93329	77641	75066	78612	93128
ONE03	92530	77008	87492	88204	93387	87386	94100	94263	88350	85971	94870	94874	90547	75133	78703	96717	77380	85223	77692	88479	88404	88990	88983	85092	74615	73737	88244	88241	88261	88326	88982	88313	88518	91277	75179	88518	88843	77647	88373	77704	60428	88260	88039	77692	88404	77531	75201	78350	88525
ONE04	74756	76656	73858	74952	73345	74268	74488	73956	74840	74650	74972	74975	71513	99906	74822	74924	78073	74907	77758	74976	75165	75181	75188	71869	88560	87503	75217	75215	75244	75136	75188	74992	75111	74958	99981	75111	74983	79255	75031	77675	58983	74996	74867	77755	74976	77945	99954	74709	75007
ONE05	74778	76641	73878	74972	73366	74249	74509	73977	74843	74631	74994	74997	71532	99885	74842	74945	78057	74888	77743	74996	75185	75202	75208	71889	88540	87483	75237	75235	75264	75118	75208	75012	75132	74979	99961	75132	75003	79277	75052	77660	59000	75016	74886	77740	74996	77929	99981	74690	75025
ONE06	95045	76838	87338	88138	95831	87324	96768	96791	88424	85994	97575	97578	93593	75006	78715	94798	77243	85695	77598	88230	88358	88867	88854	84970	74491	73603	88071	88069	88089	88252	88859	88317	88454	94472	75052	88454	88661	77642	88305	77605	60440	88174	88074	77596	88279	77366	75074	78290	88280
ONE07	89124	77015	95520	91972	86718	90321	88215	87589	91894	86405	88875	88879	84680	75107	78894	88799	77462	84612	77854	91611	91984	99880	99889	95139	74685	73807	92112	92109	92128	91322	99897	91979	91353	86296	75153	91353	99488	78021	92077	77753	60615	92381	91513	77853	92266	77663	75173	78488	91634
ONE08	88912	76726	89982	93254	86270	92071	87378	86812	93977	86442	87998	88002	84049	74860	78743	88017	77210	84313	77520	94342	93818	91617	91622	87811	74342	73448	93727	93725	93753	93183	91630	93513	93403	85833	74905	93403	91283	77665	94111	77558	60425	94095	93630	77518	94291	77305	74925	78321	94335
ONE09	95555	76615	87277	87978	95177	87126	96954	96173	88199	85859	97648	97651	93706	74950	78593	93923	77117	85443	77566	88104	88227	88791	88777	84907	74471	73581	87921	87919	87938	88073	88783	88075	88205	93373	74996	88205	88616	77544	88093	77497	60417	87965	87862	77566	88133	77235	75019	78192	88120
ONE100	88987	76934	96783	91729	86675	90175	88087	87460	91612	86424	88688	88692	84558	75035	78824	88588	77246	84546	77792	91335	91608	97031	97017	92642	74601	73723	91819	91817	91836	91233	97023	91740	91263	86140	75081	91263	96852	77759	91624	77676	60460	92037	91215	77791	91858	77395	75102	78399	91369
ONE101	89373	77088	98174	91922	86868	90495	88469	87734	91864	86623	89128	89131	85010	75156	79050	88945	77554	84814	77987	91584	91840	97316	97309	93015	74709	73822	92088	92086	92115	91580	97308	92169	91598	86385	75203	91598	96952	78031	92086	77823	60630	92299	91580	77985	92134	77672	75223	78600	91610
ONE104	78302	80035	77277	78462	77158	77785	78147	77828	78485	78248	78727	78731	74871	75026	85921	78520	80483	78188	81219	78558	78690	78698	78683	75248	75072	74193	78643	78642	78661	78589	78691	78642	78553	81090	75072	78553	78453	80870	78642	81256	62097	78628	78388	81218	78637	80823	75055	86016	78534
ONE11	89268	76752	90356	93456	86080	92019	87443	86848	93905	86345	88059	88063	84239	74902	78722	88025	77200	84253	77624	94040	93826	91903	91889	87985	74404	73521	94354	94352	94371	93279	91896	93491	93176	85849	74943	93176	91618	77617	94287	77574	60415	94170	93994	77622	94501	77350	74966	78306	93994
ONE110	89057	76610	86940	87510	89018	86778	90271	89632	87728	85388	90957	90961	86011	74363	78225	92131	76791	84289	77343	87575	87901	88348	88334	84437	73912	73042	87496	87495	87512	87728	88340	87606	87890	87734	74414	87890	88093	77115	87662	77359	60148	87503	87265	77342	87728	76946	74433	77777	87551
ONE111	77215	97021	76703	77827	76169	77107	77023	76825	77889	77498	77620	77623	73935	77767	80552	77792	86629	77519	97848	77949	78009	78051	78056	74587	77700	76815	77938	77936	77958	77816	78064	77929	77831	78877	77801	77831	77837	80056	77964	93672	62583	77836	77730	97848	78027	86577	77786	80304	77919
ONE112	78265	79869	77308	78501	77082	77835	78120	77775	78505	78160	78699	78702	74845	74857	85951	78429	80388	78254	81115	78576	78647	78707	78699	75271	74984	74105	78671	78669	78689	78603	78699	78695	78576	81006	74903	78576	78462	81010	78677	81109	62131	78640	78428	81114	78665	80661	74886	86155	78544
ONE12	77314	79187	76585	77704	76083	77140	77122	76797	77864	77407	77709	77711	73986	79379	80614	77636	79833	77793	80437	77882	77756	77961	77967	74566	79963	78923	77883	77885	77900	77903	77968	77880	77932	78633	79423	77932	77745	99088	77963	80158	61428	77705	77730	80437	77840	79924	79403	80446	77866
ONE13	76994	85313	76345	77512	75741	76902	76826	76340	77695	77012	77411	77414	73708	77710	80106	77352	88074	77286	86919	77653	77552	77697	77689	74261	77516	76644	77727	77726	77746	77596	77690	77746	77661	78314	77751	77661	77478	79647	77679	87199	62273	77559	77485	86918	77688	88351	77733	80055	77663
ONE14	82952	75576	81988	82921	81772	82275	83112	82564	83035	85627	83769	83773	79663	73931	77315	83703	76159	87693	76455	83132	83055	83382	83374	79763	73343	72455	83007	83008	83023	83138	83374	83087	83237	82449	73972	83237	83122	76350	83131	76405	59208	82979	83012	76454	82997	76196	73953	77141	83110
ONE16	77225	97195	76553	77683	75843	76906	76987	76536	77749	77221	77593	77596	73956	77708	80833	77549	87041	77537	99977	77746	77591	77848	77855	74396	77658	76773	77777	77775	77797	77654	77861	77772	77655	78505	77743	77655	77669	80243	77774	94653	62608	77648	77553	99977	77828	87188	77727	80564	77743
ONE17	95899	76724	87446	88082	95582	87267	97717	96639	88318	85828	98315	98319	94324	74994	78721	94445	77232	85600	77638	88188	88354	88881	88874	84980	74515	73624	88010	88008	88028	88206	88873	88220	88344	93652	75040	88344	88632	77593	88276	77568	60484	88042	88015	77637	88189	77366	75062	78293	88203
ONE18	74437	76319	73536	74625	73069	73950	74182	73594	74549	74342	74668	74671	71215	98948	74658	74609	78066	74630	77550	74694	74609	74859	74865	71563	89007	87945	74900	74898	74926	74840	74865	74703	74795	74664	99017	74795	74665	79242	74737	77615	58926	74721	74587	77547	74686	77838	98997	74562	74727
ONE19	76727	85381	76086	77139	75571	76550	76554	76094	77245	76841	77133	77136	73537	77991	80077	77100	99633	77089	86916	77278	77181	77449	77457	74003	78077	77183	77314	77312	77332	77356	77462	77366	77304	78052	78035	77304	77235	79643	77376	87660	62126	77199	77114	86916	77429	98911	78017	80121	77268
ONE20	76779	85466	76117	77165	75606	76604	76601	76137	77278	76925	77181	77184	73558	78008	80098	77152	99673	77138	86998	77332	77209	77489	77476	74031	78099	77205	77352	77351	77370	77397	77481	77430	77359	78094	78052	77359	77263	79677	77413	87716	62176	77229	77184	86996	77454	98877	78034	80148	77324
ONE21	76989	85316	76347	77504	75735	76894	76820	76334	77703	77011	77405	77408	73707	77709	80107	77346	88067	77286	86922	77644	77545	77690	77682	74254	77523	76651	77720	77719	77747	77588	77682	77747	77660	78308	77750	77660	77471	79642	77679	87200	62276	77559	77476	86921	77689	88344	77733	80067	77654
ONE22	91046	76717	90372	93309	86198	91841	87461	86834	93787	86164	88098	88102	84077	74851	78543	87876	77084	84261	77530	93622	93416	91775	91768	87789	74398	73501	93691	93689	93708	93088	91768	94149	92919	85898	74893	92919	91487	77594	93917	77462	60434	93702	93666	77528	93834	77228	74916	78246	93628
ONE23	77369	79295	76630	77760	76143	77160	77200	76907	77917	77411	77768	77770	74024	79459	80692	77703	79932	77578	80480	77884	77818	78021	78022	74649	80063	79025	77899	77897	77924	77931	78028	77961	77970	78759	79503	77970	77839	99057	77999	80203	61484	77800	77740	80479	77899	79989	79483	80563	77898
ONE24	95332	76647	87131	87993	95180	87145	96706	96036	88228	85904	97385	97389	93451	74987	78608	93861	77175	85481	77590	88108	88239	88762	88748	84857	74488	73597	87946	87944	87964	88098	88754	88090	88214	93597	75033	88214	88567	77558	88102	77555	60442	87999	87849	77589	88185	77297	75055	78226	88139
ONE25	89086	76804	90032	92786	86351	93406	87674	87067	93330	86503	88310	88313	84193	75006	78835	88306	77371	84639	77639	93563	93039	91369	91355	87485	74486	73588	93565	93563	93582	94413	91361	93097	99800	85940	75051	99800	91084	77797	93972	77675	60595	93297	93033	77638	93650	77499	75072	78385	93537
ONE26	95361	76267	87100	87789	94156	86862	98580	95224	87937	85545	99311	99308	92617	74627	78397	93460	76791	85301	77254	87849	88017	88532	88519	84634	74117	73232	87638	87636	87656	87770	88525	87842	87942	93126	74653	87942	88337	77312	87922	77206	60169	87697	87597	77254	87806	76945	74676	78001	87877
ONE27	95669	76623	87473	88132	94541	87250	98896	95585	88295	85943	99628	99626	92927	74924	78751	93785	77131	85665	77576	88238	88402	88893	88880	84987	74461	73576	88016	88013	88033	88161	88885	88207	88319	93515	74970	88319	88702	77649	88287	77530	60449	88083	87968	77574	88181	77282	74993	78311	88233
ONE28	74749	76649	73850	74944	73338	74261	74480	73949	74833	74643	74965	74968	71507	99896	74814	74917	78065	74899	77750	74969	75158	75174	75181	71863	88552	87495	75210	75208	75237	75129	75180	74984	75104	74951	99965	75104	74976	79248	75024	77667	58977	74987	74859	77747	74969	77937	99952	74702	75000
ONE30	74732	76632	73831	74926	73320	74243	74460	73931	74816	74623	74945	74948	71486	99837	74800	74899	78045	74877	77727	74950	75138	75157	75163	71844	88539	87481	75192	75190	75219	75111	75163	74964	75084	74934	99905	75084	74959	79231	75005	77648	58959	74969	74842	77724	74949	77917	99892	74682	74981
ONE38	76824	85162	76176	77337	75672	76742	76688	76130	77474	76755	77271	77273	73645	77837	80009	77200	88126	77091	86553	77483	77352	77511	77528	74094	77889	77015	77512	77510	77530	77418	77528	77522	77474	78345	77882	77474	77323	79499	77487	86913	62149	77363	77306	86552	77524	87971	77864	79826	77502
ONE39	94858	76878	87201	87901	95370	87071	96428	96477	88049	85696	97163	97166	93091	74916	78751	94312	77306	85713	77806	88006	88107	88638	88631	84795	74539	73652	87775	87773	87803	88007	88631	87968	88191	93353	74961	88191	88390	77786	88093	77789	60568	87957	87802	77805	87977	77562	74984	78497	87983
ONE40	78107	79263	77205	78461	76875	77714	77969	77653	78434	77934	78535	78533	74629	74377	85431	78130	80110	78038	80565	78442	78472	78619	78611	75139	74246	73367	78528	78527	78553	78539	78611	78613	78457	80952	74423	78457	78460	80507	78555	80454	61995	78438	78334	80565	78579	80385	74407	85406	78396
ONE41	95693	76558	87401	88064	94416	87185	99127	95457	88286	85812	99720	99717	93024	74874	78690	93720	77091	85579	77511	88121	88299	88853	88840	84930	74395	73510	87920	87918	87938	88093	88846	88171	88297	93480	74919	88297	88585	77556	88219	77444	60355	87984	87913	77510	88086	77230	74941	78260	88137
ONE42	89064	77027	90390	93374	86297	92550	87638	86946	93885	86737	88225	88229	84288	75079	78972	88285	77473	84500	77892	94634	93568	91908	91894	87983	74623	73730	93906	93904	93932	93601	91901	93587	93536	85980	75122	93536	91589	77871	94651	77808	60612	93876	93839	77890	94245	77603	75143	78505	94578
ONE43	76965	85884	76336	77531	75742	76982	76730	76303	77601	77046	77333	77336	73719	77542	80314	77415	88519	77148	87488	77615	77509	77726	77718	74278	77290	76408	77764	77762	77782	77676	77718	77719	77644	78298	77586	77644	77531	79630	77695	87795	62325	77552	77421	87486	77677	88714	77568	80285	77622
ONE44	89579	76886	90412	94062	86301	91967	87650	87031	94425	86697	88284	88287	84302	74908	78997	88217	77350	84489	77766	94058	93958	92196	92183	88242	74462	73574	93812	93810	93829	93011	92188	93879	93223	86184	74950	93223	91893	77775	94435	77647	60530	94184	93561	77764	94750	77479	74973	78441	94024
ONE45	78238	79749	77274	78426	77014	77778	78078	77672	78493	78111	78677	78681	74817	74787	86030	78341	80320	78234	81019	78524	78551	78653	78645	75223	74891	74010	78636	78634	78653	78549	78646	78699	78491	80925	74831	78491	78425	81009	78597	80937	62092	78523	78378	81018	78629	80456	74814	86239	78515
ONE46	76950	85659	76284	77343	75744	76785	76749	76349	77405	76982	77304	77306	73672	77901	80295	77312	98983	77215	87205	77481	77432	77687	77672	74213	77680	76785	77499	77497	77517	77574	77680	77543	77503	78260	77945	77503	77411	79767	77593	88012	62306	77427	77263	87205	77604	99983	77927	80312	77425
ONE47	89341	76862	90299	93464	86284	92719	87566	87000	94315	86628	88164	88167	84207	74989	78949	88257	77416	84636	77744	95121	93947	91930	91915	88003	74522	73623	94136	94135	94164	93846	91922	93869	93800	85940	75034	93800	91625	77872	94539	77695	60616	94185	93849	77743	94404	77538	75055	78483	95095
ONE48	93412	77020	87854	88494	94158	87825	95218	95461	88640	86083	95940	95943	91665	75016	78814	95346	77338	85438	77679	88702	88628	89347	89340	85382	74496	73609	88468	88466	88486	88764	89340	88662	88774	92060	75063	88774	89071	77723	88771	77669	60570	88467	88504	77678	88654	77457	75085	78387	88682
ONE50	89109	76968	95232	91939	86727	90353	88239	87570	91928	86424	88873	88876	84672	75060	78822	88751	77381	84581	77803	91568	91995	99409	99421	94777	74638	73768	92039	92037	92056	91359	99427	92043	91360	86269	75107	91360	99176	77985	92090	77712	60603	92402	91544	77802	92296	77516	75127	78429	91610
ONE51	89109	76968	95232	91939	86727	90353	88239	87570	91928	86424	88873	88876	84672	75060	78822	88751	77381	84581	77803	91568	91995	99409	99421	94777	74638	73768	92039	92037	92056	91359	99427	92043	91360	86269	75107	91360	99176	77985	92090	77712	60603	92402	91544	77802	92296	77516	75127	78429	91610
ONE52	89110	76968	95233	91939	86728	90353	88239	87571	91928	86425	88873	88877	84673	75061	78822	88752	77381	84581	77804	91569	91995	99410	99422	94777	74639	73768	92040	92038	92056	91360	99427	92043	91360	86270	75107	91360	99176	77986	92090	77713	60604	92403	91545	77803	92297	77517	75128	78430	91611
ONE53	74755	76662	73856	74952	73346	74267	74487	73957	74840	74649	74972	74975	71530	99871	74827	74926	78071	74910	77758	74976	75164	75181	75188	71868	88564	87507	75217	75215	75244	75136	75188	74990	75111	74963	99939	75111	74983	79260	75031	77679	58995	74995	74865	77754	74976	77943	99926	74712	75007
ONE54	74755	76662	73856	74952	73346	74267	74487	73957	74840	74649	74972	74975	71530	99871	74827	74926	78071	74910	77758	74976	75164	75181	75188	71868	88564	87507	75217	75215	75244	75136	75188	74990	75111	74963	99939	75111	74983	79260	75031	77679	58995	74995	74865	77754	74976	77943	99926	74712	75007
ONE55	77247	79205	76656	77687	76027	77059	77089	76768	77831	77316	77665	77667	73931	79435	80608	77611	79871	77454	80446	77830	77675	77999	78005	74590	80054	79014	77851	77849	77868	77852	78006	77852	77860	78593	79478	77860	77767	99133	77930	80165	61463	77716	77668	80445	77819	79973	79458	80522	77861
ONE56	89120	77009	95418	92017	86748	90266	88205	87624	91926	86391	88904	88908	84695	75091	78873	88786	77413	84606	77845	91533	91943	99711	99721	95084	74682	73838	92067	92065	92084	91267	99728	92038	91298	86325	75137	91298	99771	77963	92050	77741	60631	92358	91468	77844	92222	77565	75157	78488	91622
ONE57	86581	74610	88125	90544	83666	89284	85043	84280	91571	84029	85677	85681	82017	72774	76663	85447	75120	81866	75389	91379	95960	89575	89559	85748	72342	71462	91096	91094	91112	90360	89566	91225	90584	83603	72815	90584	89310	75591	91447	75479	58891	96202	91081	75387	95066	75265	72837	76256	91352
ONE58	94858	77095	87676	88420	95968	87494	96531	97432	88487	86089	97262	97265	93160	75012	78802	94710	77338	85764	77750	88499	88469	89225	89232	85319	74495	73607	88253	88251	88271	88440	89237	88474	88569	93531	75058	88569	88947	77728	88545	77640	60569	88314	88277	77749	88472	77486	75080	78318	88492
ONE59	74764	76666	73863	74959	73354	74275	74495	73964	74848	74656	74980	74983	71520	99880	74833	74933	78080	74913	77762	74984	75172	75189	75195	71876	88574	87517	75225	75223	75252	75144	75195	74998	75119	74967	99948	75119	74991	79266	75039	77684	58991	75003	74875	77759	74983	77952	99935	74718	75016
ONE60	74762	76664	73862	74958	73352	74274	74493	73963	74846	74655	74978	74981	71519	99878	74829	74932	78078	74912	77760	74982	75171	75187	75194	71875	88572	87515	75223	75221	75250	75143	75194	74997	75118	74965	99947	75118	74989	79264	75038	77682	58986	75002	74872	77757	74982	77950	99934	74715	75014
ONE63	88493	76212	89717	92575	85461	91317	86842	86114	93619	85848	87477	87481	83740	74282	78295	87245	76756	83658	77011	93411	98088	91462	91447	87658	73884	73005	93119	93117	93136	92444	91454	93309	92648	85277	74323	92648	91196	77183	93486	77086	60138	98330	92939	77009	97175	76901	74345	77912	93383
ONE64	88113	75992	89580	92349	85472	90907	86333	85651	92675	85468	86944	86947	83019	73946	77910	86868	76394	83295	76823	92908	92476	91050	91043	87095	73566	72666	96969	96967	96985	91892	91043	92745	92411	84745	73991	92411	90762	76892	93070	76785	59891	92663	92644	76821	93353	76537	74013	77510	92878
ONE65	89235	77057	90484	93502	86014	92025	87434	86761	93833	86573	88047	88050	84122	75047	79029	87995	77466	84393	77925	94057	93567	92157	92141	88180	74605	73704	98192	98190	98209	93065	92149	93842	93571	85842	75092	93571	91869	77940	94175	77851	60732	93850	93713	77923	94544	77611	75115	78595	94028
ONE66	87723	75303	88384	91212	84804	94903	86118	85437	91441	84884	86726	86730	82983	73748	77596	86583	76092	83034	76382	91698	91373	89797	89783	86000	73226	72341	91658	91657	91675	98251	89789	91323	92707	84401	73792	92707	89511	76406	92144	76287	59373	91568	91538	76381	91662	76245	73776	77158	91675
ONE67	78153	79405	77490	78613	76698	78064	78004	77410	78681	78129	78572	78576	74743	74918	85095	78403	80113	78492	80842	78720	78662	78815	78807	75351	74749	73860	78881	78879	78897	78814	78808	78838	78780	79936	74964	78780	78601	80575	78862	80465	62411	78738	78624	80841	78841	80303	74944	84930	78709
ONE68	87678	75573	88744	91628	84775	90479	86287	85556	92627	84999	86919	86923	83229	73630	77605	86800	76009	82880	76423	92452	96754	90549	90536	86735	73206	72320	92255	92253	92282	91495	90541	92211	91690	84770	73671	91690	90291	76391	92537	76390	59505	97040	91976	76421	95916	76135	73693	77126	92414
ONE69	93663	76179	86603	87349	94531	86506	95321	95619	87495	85084	96055	96058	92086	74204	77875	93810	76481	84443	76831	87456	87480	88028	88015	84301	73684	72792	87253	87251	87279	87425	88021	87441	87649	92184	74250	87649	87775	76929	87589	76756	59889	87300	87237	76831	87429	76618	74272	77493	87426
ONE70	89146	76738	89973	93118	86349	94068	87698	87095	93461	86484	88338	88342	84318	74895	78941	88170	77274	84541	77574	93709	93205	91460	91445	87516	74358	73467	93544	93543	93561	95082	91452	93193	95292	86058	74939	95292	91171	77763	93948	77603	60582	93363	93176	77572	93624	77411	74961	78455	93695
ONE71	89123	76854	90055	92821	86418	93454	87736	87122	93357	86549	88375	88378	84264	75052	78875	88384	77418	84684	77688	93583	93062	91395	91382	87511	74534	73637	93571	93570	93588	94455	91388	93120	99769	86007	75098	99769	91110	77846	93993	77723	60588	93322	93037	77688	93682	77548	75118	78432	93557
ONE72	76988	85317	76338	77505	75734	76897	76820	76334	77690	77005	77404	77407	73698	77703	80104	77345	88070	77278	86924	77648	77545	77690	77682	74255	77518	76646	77722	77721	77741	77590	77683	77741	77656	78309	77745	77656	77471	79641	77673	87202	62272	77553	77478	86922	77682	88346	77727	80052	77657
ONE73	77196	96824	76514	77613	75873	76948	76986	76549	77689	77197	77581	77584	73938	77665	80467	77498	87370	77442	98925	77752	77615	77854	77864	74417	77734	76848	77686	77685	77715	77663	77870	77758	77661	78537	77698	77661	77631	80340	77814	95116	62503	77605	77576	98923	77851	87581	77683	80478	77713
ONE74	77516	96160	76927	78047	76415	77259	77486	76923	78127	77595	78099	78102	74407	77639	81244	77871	86633	77840	98555	78095	77988	78208	78214	74749	77599	76708	78150	78148	78170	78003	78221	78156	78019	78872	77673	78019	78000	80299	78158	93941	62463	78036	77916	98554	78248	86782	77658	80812	78071
ONE75	78472	79475	77450	78653	77174	77979	78288	77855	78603	78263	78873	78876	75009	75047	89168	78619	80233	78436	80629	78760	78869	78792	78784	75276	74832	73944	78682	78680	78708	78814	78784	78774	78608	80886	75091	78608	78539	80667	78815	80575	62363	78811	78661	80629	78771	80440	75074	92704	78719
ONE76	78457	79474	77435	78639	77160	77965	78274	77840	78588	78248	78858	78862	74995	75032	89153	78604	80219	78421	80615	78746	78854	78777	78769	75276	74817	73929	78668	78665	78694	78800	78770	78760	78594	80872	75076	78594	78525	80653	78800	80560	62362	78797	78647	80614	78757	80425	75059	92689	78704
ONE77	88767	76581	89737	93126	85946	91947	87300	86682	93880	86267	87898	87901	83811	74662	78607	87873	76985	84137	77362	94164	93590	91438	91424	87620	74155	73260	93568	93566	93584	93048	91431	93241	93281	85639	74707	93281	91073	77443	93973	77360	60255	93861	93424	77360	94044	77127	74727	78094	94137
ONE78	76950	85658	76286	77342	75744	76787	76749	76348	77404	76981	77303	77306	73672	77901	80297	77312	98982	77215	87204	77483	77432	77689	77674	74215	77680	76785	77498	77497	77516	77574	77682	77546	77506	78260	77945	77506	77413	79767	77596	88011	62308	77427	77263	87204	77604	99982	77927	80312	77427
ONE79	89061	76800	90020	92755	86339	93393	87663	87055	93310	86498	88299	88302	84179	75000	78829	88294	77360	84609	77637	93554	93031	91358	91344	87472	74480	73582	93545	93544	93562	94400	91350	93087	99781	85933	75046	99781	91073	77799	93961	77676	60560	93289	93012	77636	93630	77500	75066	78379	93528
ONE80	92224	77756	84619	85856	90832	84988	92597	91889	86046	83871	93358	93362	88959	74688	80364	90446	77951	84092	78355	85872	86217	86202	86189	82540	74307	73432	85780	85778	85798	85831	86195	85877	85873	99353	74734	85873	86039	78346	85971	78373	60805	85871	85622	78355	85943	78086	74756	80039	85930
ONE81	76909	85301	76293	77465	75698	76889	76733	76234	77555	76964	77314	77317	73680	77811	80100	77256	88267	77165	86902	77530	77448	77646	77638	74214	77620	76732	77650	77648	77668	77562	77638	77621	77613	78257	77855	77613	77433	79594	77583	87405	62252	77455	77367	86900	77595	88514	77837	80020	77549
ONE82	95662	76617	87467	88145	94553	87247	98896	95583	88308	85938	99628	99626	92934	74919	78754	93778	77133	85670	77569	88244	88403	88895	88882	84990	74464	73579	88009	88007	88027	88163	88887	88208	88319	93514	74965	88319	88704	77646	88288	77523	60452	88076	87969	77568	88174	77286	74987	78315	88247
ONE83	91818	76584	87201	88071	92280	87078	93558	93213	88088	85686	94329	94333	89531	74716	78378	93489	76885	84674	77278	88148	88028	88641	88633	84681	74092	73199	87987	87989	88005	88121	88633	88071	88147	90311	74763	88147	88456	77389	88182	77261	60275	87921	87768	77277	88126	77036	74786	77990	88178
ONE84	89498	76999	90472	93747	86241	91874	87712	87068	93907	86650	88344	88347	84232	74963	79027	88077	77465	84554	77892	93555	93680	91867	91854	87968	74545	73639	93695	93693	93711	92973	91860	97460	93211	86054	75004	93211	91565	77764	93791	77859	60531	93945	93468	77891	94301	77638	75027	78581	93522
ONE85	74680	76567	73768	74874	73374	74180	74564	73868	74773	74561	74888	74890	71443	99786	74738	74838	77997	74832	77669	74909	75075	75092	75099	71781	88488	87430	75128	75125	75154	75048	75099	74905	75033	74870	99855	75033	74894	79168	74944	77586	59027	74905	74777	77666	74898	77855	99835	74626	74941
ONE86	78319	79753	77446	78607	77341	77918	78299	77817	78621	78301	78886	78884	75067	74817	85690	78533	80454	78273	81191	78661	78755	78857	78849	75381	74896	74011	78777	78776	78795	78692	78850	78808	78637	81032	74863	78637	78602	80933	78745	81103	62107	78751	78525	81190	78810	80641	74846	85814	78636
ONE87	92011	77827	84851	86146	90693	85178	92454	91735	86314	84115	93189	93192	88709	74866	80573	90335	78158	84153	78530	86151	86243	86497	86484	82723	74462	73587	86009	86007	86027	86093	86490	86152	86114	99123	74912	86114	86278	78590	86283	78540	60802	86112	85939	78530	86217	78271	74934	80243	86174
ONE88	92586	76736	87570	88221	93172	87646	94327	94342	88366	85948	95035	95032	90632	74972	78706	94834	77331	85186	77591	88464	88377	88968	88955	85072	74428	73553	88295	88293	88313	88525	88960	88347	88580	91191	75020	88580	88735	77672	88467	77599	60466	88212	88158	77590	88449	77480	75041	78358	88444
ONE89	89241	76782	90374	93355	86121	92156	87496	86898	94288	86441	88130	88134	84371	74820	78896	88037	77266	84362	77652	94234	98493	92143	92129	88264	74403	73518	93944	93942	93971	93225	92135	93881	93382	86067	74862	93382	91878	77634	94309	77602	60455	98835	93669	77650	97814	77409	74883	78410	94173
ONE90	89279	77034	90100	93394	86250	92372	87608	86987	93927	86558	88202	88205	84309	74998	79014	88133	77425	84627	77857	94602	93749	91637	91622	87764	74525	73606	93713	93711	93730	93287	91629	93490	93443	85993	75043	93443	91341	77959	94563	77815	60669	93946	93617	77855	94147	77584	75064	78628	94543
ONE91	95683	76678	87527	88202	94555	87300	99087	95545	88395	85901	99746	99744	93063	74952	78764	93827	77193	85634	77628	88259	88381	88970	88982	85064	74477	73592	88044	88042	88062	88202	88987	88259	88429	93514	74997	88429	88734	77667	88332	77542	60441	88129	88047	77627	88222	77324	75020	78335	88262
ONE92	89279	77034	90100	93394	86250	92372	87608	86987	93927	86558	88202	88205	84309	74998	79014	88133	77425	84627	77857	94602	93749	91637	91622	87764	74525	73606	93713	93711	93730	93287	91629	93490	93443	85993	75043	93443	91341	77959	94563	77815	60669	93946	93617	77855	94147	77584	75064	78628	94543
ONE93	89292	76898	90396	93268	86264	91978	87641	87030	94350	86572	88283	88287	84548	75024	78881	88106	77320	84344	77642	94091	98969	92194	92179	88275	74472	73584	93846	93843	93862	93078	92187	93840	93315	86130	75066	93315	91926	77770	94172	77676	60528	98940	93614	77640	97899	77406	75088	78468	94079
ONE94	91220	76781	87308	87983	91674	87081	92631	92222	88069	85926	93348	93351	88750	74946	78632	94508	77223	85095	77494	88171	88160	88725	88712	84777	74455	73568	87885	87883	87901	88017	88718	88067	88297	89779	74992	88297	88457	77601	88120	77480	60318	87930	87834	77494	88244	77370	75014	78258	88094
ONE95	78162	79428	77383	78492	76780	77948	77956	77423	78575	78198	78562	78566	74724	75009	89087	78393	80344	78420	80740	78731	78582	78748	78733	75258	75022	74121	78629	78627	78654	78760	78742	78796	78634	80428	75053	78634	78540	80442	78735	80620	62356	78610	78566	80739	78703	80477	75035	99192	78722
ONE96	78310	79765	77438	78598	77333	77911	78291	77809	78612	78294	78879	78876	75060	74808	85681	78525	80443	78266	81182	78653	78746	78849	78841	75373	74887	74001	78771	78769	78789	78686	78841	78800	78630	81024	74854	78630	78594	80923	78738	81094	62104	78742	78516	81181	78801	80632	74837	85805	78628
ONE97	78310	79765	77438	78598	77333	77911	78291	77809	78612	78294	78879	78876	75060	74808	85681	78525	80443	78266	81182	78653	78746	78849	78841	75373	74887	74001	78771	78769	78789	78686	78841	78800	78630	81024	74854	78630	78594	80923	78738	81094	62104	78742	78516	81181	78801	80632	74837	85805	78628
ONE98	89366	77082	98162	91933	86880	90498	88470	87733	91863	86630	89128	89132	85015	75161	79051	88938	77558	84815	77979	91572	91839	97325	97318	93011	74702	73814	92092	92090	92118	91593	97318	92164	91606	86385	75207	91606	96961	78027	92081	77827	60622	92290	91579	77978	92125	77677	75228	78594	91605
ONE99	86880	76502	86753	88359	84531	87598	85884	85378	88635	87061	86534	86537	82405	74883	78522	86530	76991	86222	77407	88492	88482	88027	88020	84226	74435	73547	89009	89011	89026	88517	88019	88669	88435	84574	74926	88435	87743	77427	88979	77404	60115	88586	88546	77406	88738	77130	74948	78121	88479
S366	91361	76771	87320	88077	91369	87375	93079	92196	88238	85574	93764	93767	88688	75034	78689	93094	77229	85065	77665	88202	88239	88819	88803	84885	74477	73594	88108	88106	88134	88306	88811	88351	88360	89684	75081	88360	88545	77677	88351	77578	60450	88131	87965	77664	88400	77386	75103	78340	88187
S376	89106	76776	90012	92721	86347	93303	87688	87055	93239	86503	88325	88329	84204	75023	78809	88302	77348	84640	77618	93576	93003	91354	91340	87472	74494	73593	93492	93490	93519	94335	91347	92978	99520	85935	75068	99520	91084	77760	93897	77649	60583	93278	92932	77618	93602	77474	75089	78363	93537
S526	89575	77020	90311	93417	86319	92121	87766	87096	93857	86617	88377	88381	84416	75080	79010	88039	77463	84642	77859	93834	93538	91869	91854	87933	74650	73773	93898	93896	93924	93232	91861	93636	93315	86108	75125	93315	91584	77928	94341	77881	60655	93786	97453	77857	94369	77598	75147	78623	93824
S662	89462	76918	90484	93915	86432	92273	87802	87126	99477	86696	88398	88401	84335	74800	78948	88279	77394	84565	77812	94141	94202	92079	92063	88172	74461	73554	93967	93965	93983	93264	92071	93923	93497	86204	74842	93497	91812	77864	94465	77746	60564	94460	93959	77810	94796	77539	74865	78432	94133
S663	91176	76832	90507	93452	86338	91982	87600	86975	93937	86301	88237	88241	84208	74970	78667	88010	77202	84401	77643	93757	93566	91918	91910	87930	74522	73624	93827	93825	93844	93237	91910	94299	93066	86040	75012	93066	91627	77723	94063	77579	60519	93844	93810	77643	93974	77348	75034	78354	93771
SJRPEc42664	90215	76863	87250	88288	90362	87491	91779	91037	88401	85589	92423	92427	87596	75004	78799	92309	77342	84806	77649	88518	88491	88837	88830	84874	74490	73606	88332	88330	88350	88469	88830	88439	88505	88804	75051	88505	88549	77621	88540	77695	60309	88248	88130	77648	88538	77493	75074	78339	88503
SJRPEc42685	76915	78814	76292	77341	75692	76706	76756	76434	77472	76975	77332	77334	73588	79090	80253	77234	79512	77130	80066	77475	77309	77633	77638	74287	79725	78686	77482	77480	77499	77494	77638	77487	77488	78252	79134	77488	77399	98774	77576	79795	61291	77348	77322	80065	77451	79612	79114	80148	77506
SJRPEc42687	92449	77018	87617	88426	93560	87519	94184	94466	88373	86070	94831	94834	90474	74994	78726	96907	77239	85204	77609	88616	88513	89090	89082	85167	74494	73623	88308	88306	88325	88475	89082	88335	88584	91277	75040	88584	88893	77657	88458	77540	60482	88335	88124	77607	88538	77403	75063	78285	88546
SJRPEc42690	89523	76331	87376	87930	89176	87137	90495	89976	88141	85658	91222	91225	86726	74473	78482	91795	76868	84786	77151	88068	88128	88833	88820	84903	74024	73147	87838	87836	87863	88117	88825	88125	88265	87930	74520	88265	88582	77242	87980	77178	59878	87922	87740	77150	88168	77025	74543	77921	88034
SJRPEc42694	77131	96286	76475	77524	75814	76959	76877	76443	77535	77101	77473	77475	73871	77371	80639	77474	86972	77274	98074	77624	77480	77724	77711	74329	77396	76516	77638	77636	77667	77611	77717	77664	77635	78437	77406	77635	77523	80113	77746	94559	62379	77479	77486	98072	77707	87143	77429	80439	77614
SJRPEc42695	78073	79348	77285	78414	76681	77858	77851	77324	78466	78097	78456	78460	74747	74827	88918	78287	80582	78311	80805	78622	78475	78650	78642	75148	74830	73932	78550	78548	78575	78661	78644	78698	78555	80242	74871	78555	78446	80437	78633	80699	62270	78505	78467	80805	78592	80701	74854	98996	78620
UPECV2-6	74660	76692	73791	74841	73262	74088	74436	73897	74825	74466	74965	74968	71399	88937	75104	74814	78618	74818	77997	74916	74918	75113	75120	71837	91618	90521	75121	75119	75146	75013	75120	74983	75023	74976	88992	75023	74923	80006	74930	78051	59135	75017	74861	77995	74991	78297	88974	75295	74950
t1	74473	76318	73560	74663	73100	73936	74204	73617	74559	74328	74690	74693	71241	98891	74682	74637	78060	74629	77542	74717	74629	74881	74898	71566	88950	87889	74922	74920	74949	74823	74898	74728	74831	74688	98959	74831	74697	79240	74760	77602	58927	74742	74619	77538	74727	77820	98986	74547	74747
t2	74383	76268	73473	74575	73011	73858	74115	73528	74470	74240	74601	74604	71152	98779	74599	74551	77977	74545	77458	74631	74543	74795	74811	71489	88845	87784	74836	74834	74863	74735	74811	74641	74743	74600	98848	74743	74611	79151	74672	77518	58868	74656	74531	77455	74641	77737	98874	74463	74661
t3	74426	76276	73514	74621	73053	73893	74158	73570	74514	74280	74644	74647	71195	98831	74637	74591	78007	74581	77499	74673	74585	74838	74854	71523	88892	87831	74879	74877	74906	74781	74854	74687	74786	74641	98899	74786	74654	79193	74716	77560	58885	74698	74578	77496	74683	77767	98926	74501	74703
t4	74098	75912	73166	74270	72726	73579	73829	73243	74182	73975	74315	74318	71111	98385	74295	74242	77637	74279	77134	74314	74233	74487	74503	71175	88499	87445	74528	74526	74555	74466	74503	74339	74432	74312	98453	74432	74304	78809	74368	77203	59043	74346	74227	77131	74332	77403	98433	74174	74346
t5	74437	76266	73516	74616	73064	73896	74168	73581	74520	74283	74654	74657	71205	98834	74638	74602	78008	74586	77490	74673	74584	74837	74853	71530	88894	87833	74882	74880	74909	74783	74853	74688	74791	74652	98903	74791	74653	79189	74716	77548	58933	74697	74580	77486	74683	77769	98929	74503	74703
t6	74347	76369	73434	74542	72974	73849	74079	73492	74450	74238	74565	74567	71236	98764	74562	74511	77959	74542	77441	74590	74503	74755	74771	71497	88849	87788	74800	74798	74827	74741	74771	74606	74705	74562	98833	74705	74571	79095	74638	77505	58877	74616	74498	77438	74602	77719	98813	74463	74622
% Identity: Percentage of bases/residues which are identical
[truncated: 118 more columns]
