# Supplementary material for: WHO Critical Priority Escherichia coli as One Health Challenge for a Post-Pandemic Scenario: Genomic Surveillance and Analysis of Current Trends in Brazil
Source: Microbiol Spectr. 2022 Mar 2;10(2):e01256-21. doi: 10.1128/spectrum.01256-21 (PMC8941879; doi:10.1128/spectrum.01256-21)
Supplement: SUPPLEMENTAL FILE 4 — Supplemental material. Download SPECTRUM01256-21_Supp_4_seq14.xlsx, XLSX file, 0.03 MB [file spectrum01256-21_supp_4_seq14.xlsx]

## Sheet: ST10
Additional file 3: Table S3. Data obtained from genome-based phylogeny analysis of critical priority Escherichia coli population by predominant ST
	3522-6	ICBEC13AM	ICBEC7P	ONE17	ONE39	ONE69	ONE88
3522-6		43636	43657	60914	60534	62459	36540
ICBEC13AM	43636		99896	56566	54194	61957	57987
ICBEC7P	43657	99896		56563	54225	61991	58042
ONE17	60914	56566	56563		80199	78898	52004
ONE39	60534	54194	54225	80199		76277	49527
ONE69	62459	61957	61991	78898	76277		57916
ONE88	36540	57987	58042	52004	49527	57916
% Identity: Percentage of bases/residues which are identical

## Sheet: ST38
Additional file 3: Table S3. Data obtained from genome-based phylogeny analysis of critical priority Escherichia coli population by predominant ST
	ONE104	ONE45	ONE86	ONE96	ONE97	REP237
ONE104		41030	35548	36356	36460	67064
ONE45	41030		30407	30656	30760	60193
ONE86	35548	30407		98443	98300	51400
ONE96	36356	30656	98443		99751	51446
ONE97	36460	30760	98300	99751		51529
REP237	67064	60193	51400	51446	51529
% Identity: Percentage of bases/residues which are identical

## Sheet: ST131
Additional file 3: Table S3. Data obtained from genome-based phylogeny analysis of critical priority Escherichia coli population by predominant ST
	4602	BR43-DEC	EW92	ONE04	ONE05	ONE18	ONE28	ONE30	ONE53	ONE54	ONE59	ONE60	ONE85	t1	t2	t3	t4	t5	t6
4602		88611	89003	88750	88959	10950	90018	85586	86216	86171	85631	85252	87964	11217	10367	10710	11292	11098	10904
BR43-DEC	88611		96094	96908	97130	17426	95222	92988	91967	91923	93284	91944	96144	17516	16935	17117	17575	17398	17261
EW92	89003	96094		96897	97121	17340	96897	94124	93045	93000	94454	91572	95751	17288	16769	16858	17318	17231	17263
ONE04	88750	96908	96897		99113	17652	96812	94871	93443	93398	94541	91528	95412	17258	17094	16813	17273	17216	17218
ONE05	88959	97130	97121	99113		17863	97022	95097	93653	93608	94766	91734	95633	17452	17290	17007	17467	17410	17427
ONE18	10950	17426	17340	17652	17863		17622	17667	17247	17262	17832	17056	17303	95958	96263	95271	95659	95659	96156
ONE28	90018	95222	96897	96812	97022	17622		94044	94755	94710	94089	92748	94971	17199	17034	16769	17229	17171	17173
ONE30	85586	92988	94124	94871	95097	17667	94044		97593	97548	98586	95441	92338	17243	17094	16813	17273	17216	17218
ONE53	86216	91967	93045	93443	93653	17247	94755	97593		99741	97503	96329	91544	16841	16902	16411	16871	16813	16814
ONE54	86171	91923	93000	93398	93608	17262	94710	97548	99741		97518	96522	91662	16856	16917	16425	16885	16828	16829
ONE59	85631	93284	94454	94541	94766	17832	94089	98586	97503	97518		95657	92632	17422	17244	16977	17437	17395	17382
ONE60	85252	91944	91572	91528	91734	17056	92748	95441	96329	96522	95657		92485	17068	16525	16672	17082	16921	16862
ONE85	87964	96144	95751	95412	95633	17303	94971	92338	91544	91662	92632	92485		17347	16877	16994	17391	17215	17097
t1	11217	17516	17288	17258	17452	95958	17199	17243	16841	16856	17422	17068	17347		98985	99015	99523	99343	99463
t2	10367	16935	16769	17094	17290	96263	17034	17094	16902	16917	17244	16525	16877	98985		98269	98657	98612	99132
t3	10710	17117	16858	16813	17007	95271	16769	16813	16411	16425	16977	16672	16994	99015	98269		99237	99088	98776
t4	11292	17575	17318	17273	17467	95659	17229	17273	16871	16885	17437	17082	17391	99523	98657	99237		99566	99165
t5	11098	17398	17231	17216	17410	95659	17171	17216	16813	16828	17395	16921	17215	99343	98612	99088	99566		99135
t6	10904	17261	17263	17218	17427	96156	17173	17218	16814	16829	17382	16862	17097	99463	99132	98776	99165	99135
% Identity: Percentage of bases/residues which are identical

## Sheet: ST354
Additional file 3: Table S3. Data obtained from genome-based phylogeny analysis of critical priority Escherichia coli population by predominant ST
	5136	EW239	MIMA_EC91	ONE19	ONE20	ONE46	ONE78
5136		35700	73443	64226	67019	35885	36192
EW239	35700		45656	30273	24083	98498	98277
MIMA_EC91	73443	45656		65550	68425	45841	46148
ONE19	64226	30273	65550		62103	30482	30667
ONE20	67019	24083	68425	62103		24283	24575
ONE46	35885	98498	45841	30482	24283		99036
ONE78	36192	98277	46148	30667	24575	99036
% Identity: Percentage of bases/residues which are identical

## Sheet: ST410
Additional file 3: Table S3. Data obtained from genome-based phylogeny analysis of critical priority Escherichia coli population by predominant ST
	A240	A241	BR12-DEC	C153	ONE07	ONE50	ONE51	ONE52	ONE56
A240		93395	96187	58811	81000	33802	33754	33802	62913
A241	93395		93371	58689	78525	32419	32371	32419	60583
BR12-DEC	96187	93371		58811	81849	33802	33754	33802	62888
C153	58811	58689	58811		55593	30502	30454	30502	92835
ONE07	81000	78525	81849	55593		31133	31085	31133	59719
ONE50	33802	32419	33802	30502	31133		99903	99757	34773
ONE51	33754	32371	33754	30454	31085	99903		99708	34725
ONE52	33802	32419	33802	30502	31133	99757	99708		35016
ONE56	62913	60583	62888	92835	59719	34773	34725	35016
% Identity: Percentage of bases/residues which are identical

## Sheet: ST648
Additional file 3: Table S3. Data obtained from genome-based phylogeny analysis of critical priority Escherichia coli population by predominant ST
	1326F	7469	E54	EW222	ONE16	ONE73	ONE74	REP215	SJRPEc42694
1326F		81175	34254	81908	81858	73725	68509	75437	69428
7469	81175		42205	99149	99000	83926	80175	74194	76040
E54	34254	42205		42937	42916	44202	33165	30165	39333
EW222	81908	99149	42937		99737	84676	80911	74931	76787
ONE16	81858	99000	42916	99737		84680	80868	74871	76752
ONE73	73725	83926	44202	84676	84680		74993	69258	83661
ONE74	68509	80175	33165	80911	80868	74993		72637	67118
REP215	75437	74194	30165	74931	74871	69258	72637		64306
SJRPEc42694	69428	76040	39333	76787	76752	83661	67118	64306
% Identity: Percentage of bases/residues which are identical

## Sheet: ST744
Additional file 3: Table S3. Data obtained from genome-based phylogeny analysis of critical priority Escherichia coli population by predominant ST
	3431F	4487	4488	ONE26	ONE27	ONE41	ONE82	ONE91
3431F		66126	66239	46727	34440	95913	34553	60317
4487	66126		99505	52923	36967	65032	36703	51075
4488	66239	99505		53037	37080	65145	36816	51188
ONE26	46727	52923	53037		69822	45781	69295	43455
ONE27	34440	36967	37080	69822		33497	98152	44021
ONE41	95913	65032	65145	45781	33497		33610	59902
ONE82	34553	36703	36816	69295	98152	33610		44210
ONE91	60317	51075	51188	43455	44021	59902	44210
% Identity: Percentage of bases/residues which are identical
